# Supplementary material for: Reference assembly and gene expression analysis of Apostichopus japonicus larval development
Source: Sci Rep. 2019 Feb 4;9:1131. doi: 10.1038/s41598-018-37755-5 (PMC6362246; doi:10.1038/s41598-018-37755-5)
Supplement: Supplementary file 2 — <b>Table S1</b> [file 41598_2018_37755_MOESM2_ESM.xls]

## Sheet: Лист1
Population	Study	SRA index	Raw reads			Filtered reads
			CountReads, 106	AvgLength	AvgPhredScore	CountReads, 106	AvgLength	AvgPhredScore
Russian	Our data	SRR6075437	55.6	100	35.4	47.2	97.7	35.9
		SRR6075438	62.8	100	35.4	53.7	97.4	35.9
		SRR6075435	52.5	100	35.4	45	98.1	35.9
		SRR6075436	59.9	100	35.4	50.3	97.6	35.9
Korean	Jo et al., 2016	ERR1193930	32.8	101	36.1	29.3	95	37.5
		ERR1193931	29.5	101	36.1	26.3	95	37.5
		ERR1193932	28.4	101	36.1	25.3	94.9	37.5
	Jo et al., 2017	SRR2442873	29.5	101	36.1	26.4	95	37.5
		SRR2442874	32.8	101	36.1	29.3	95	37.5
		SRR2442875	28.4	101	36.1	25.3	94.9	37.5
Chinese	-	SRR1185973	6.7	90	33.1	5.6	78	36
	-	SRR1216681	28.3	76	26.4	15.3	66	37.1
	Zhou et al., 2016a	SRR2089767	36.4	126	34.8	27	117.7	36.7
		SRR2128002	30.7	126	35	25.9	113.1	36.5
	Zhou et al., 2016b	SRR2128001	34	126	34.9	28.6	112.6	36.4
	Zhou et al., 2014	SRR414926	13.4	90	36	11.6	82.3	37.4
		SRR414927	13.4	90	36.1	11.7	82.6	37.4
		SRR414928	13.4	90	36	11.6	82.4	37.4
		SRR414929	13.8	90	36.1	11.9	82.2	37.4
		SRR414930	26.9	90	35.6	23	79.8	37.3
