# Supplementary material for: Reference assembly and gene expression analysis of Apostichopus japonicus larval development
Source: Sci Rep. 2019 Feb 4;9:1131. doi: 10.1038/s41598-018-37755-5 (PMC6362246; doi:10.1038/s41598-018-37755-5)
Supplement: Supplementary file 3 — <b>Table S2</b> [file 41598_2018_37755_MOESM3_ESM.xls]

## Sheet: TableS2
Sequence ID	blastula	gastrula	dipleurula	pentactula
Refgene6330_i1_length_1077	340.46	168.97	130.70	92.39
Refgene51346_i0_length_210	339.00	294.00	205.00	114.00
Refgene578_i0_length_2274	286.52	49.03	86.54	55.46
Refgene16835_i0_length_633	7.00	139.00	60.00	106.00
Refgene33936_i0_length_264	2.00	12.00	13.00	2.00
Refgene24503_i0_length_348	2.00	14.18	1.00	3.01
Refgene4974_i0_length_1917	36.00	34.00	48.00	7.00
Refgene3225_i0_length_2463	91.00	170.00	236.00	258.00
Refgene5447_i0_length_1818	214.00	620.00	1220.00	907.00
Refgene33361_i0_length_266	8.00	107.00	70.00	54.00
Refgene9776_i0_length_1239	26.00	23.00	113.00	18.00
Refgene25749_i0_length_330	645.00	252.00	95.00	63.00
Refgene8160_i0_length_1422	93.00	60.00	133.00	138.00
Refgene26383_i0_length_323	67.00	195.00	80.00	133.00
Refgene43334_i0_length_228	4.00	3.00	11.00	18.00
Refgene17169_i1_length_612	691.00	1715.00	1304.67	1013.00
Refgene6730_i0_length_1605	216.00	156.00	151.00	106.00
Refgene16375_i0_length_663	39.00	128.00	243.00	67.00
Refgene13076_i0_length_933	23.00	191.00	521.00	185.00
Refgene1025_i1_length_3605	147.75	373.87	296.16	253.68
Refgene10438_i0_length_1173	1626.00	269.00	163.00	113.00
Refgene16214_i0_length_675	108.00	105.00	146.00	137.00
Refgene16293_i0_length_669	5.00	18.00	10.00	6.00
Refgene41097_i0_length_234	23.00	3.00	24.00	27.00
Refgene2930_i0_length_2589	125.00	14.00	12.00	12.00
Refgene12019_i0_length_1026	48.00	88.00	360.00	88.00
Refgene732_i1_length_4705	99.04	76.71	55.60	36.56
Refgene6216_i0_length_1683	145.00	314.00	274.00	77.00
Refgene16052_i1_length_687	1110.69	6402.69	24976.72	15207.72
Refgene29002_i0_length_297	3.00	17.00	2.00	1.00
Refgene49622_i0_length_216	13.00	18.00	25.00	19.00
Refgene13224_i0_length_919	10.00	28.32	101.34	40.92
Refgene15493_i0_length_726	39.00	20.00	64.00	19.00
Refgene22412_i1_length_260	21.28	63.68	245.90	165.40
Refgene30481_i0_length_285	0.00	1.00	0.00	39.00
Refgene45755_i0_length_222	29.00	7.00	8.00	4.00
Refgene13013_i0_length_939	5.00	47.00	21.00	14.00
Refgene35926_i0_length_254	1.00	15.00	3.00	8.00
Refgene14875_i0_length_780	31.20	12.00	29.00	18.00
Refgene9019_i0_length_1320	182.00	71.00	66.00	32.00
Refgene7691_i0_length_1479	131.00	240.00	949.00	330.00
Refgene23898_i0_length_218	62.00	78.14	60.62	42.01
Refgene7867_i0_length_1458	134.00	354.00	253.00	124.00
Refgene12583_i0_length_978	10.00	9.00	11.00	156.00
Refgene11538_i0_length_1071	88.00	595.00	392.00	326.00
Refgene30569_i0_length_284	1.00	30.00	9.00	24.00
Refgene13808_i1_length_444	44.26	19.04	40.10	6.02
Refgene14687_i0_length_794	187.00	145.00	193.00	59.00
Refgene32953_i0_length_267	13.00	42.00	13.00	34.00
Refgene14897_i0_length_777	0.00	6.00	57.00	10.00
Refgene7054_i1_length_1563	62.54	13.43	24.56	17.00
Refgene24147_i0_length_354	66.00	80.00	173.00	44.00
Refgene53000_i0_length_207	13.00	13.00	20.00	13.00
Refgene4274_i0_length_2102	33.00	46.00	61.00	8.00
Refgene4087_i0_length_2156	2465.00	1322.00	718.00	402.00
Refgene9084_i0_length_1314	33.00	18.00	57.00	14.00
Refgene18474_i0_length_534	1186.83	9641.54	5821.63	7039.15
Refgene13109_i0_length_930	7.00	7.00	115.00	27.00
Refgene6588_i0_length_1626	0.00	86.98	209.47	190.68
Refgene15082_i0_length_762	68.00	328.00	464.00	383.00
Refgene38092_i0_length_244	716.00	2027.00	1833.00	1122.00
Refgene34082_i0_length_261	19.00	48.00	26.00	34.00
Refgene11981_i0_length_1029	318.00	238.00	166.00	118.00
Refgene37387_i0_length_246	199.84	40.01	21.00	17.00
Refgene20173_i0_length_390	129.10	548.05	309.00	309.73
Refgene9414_i0_length_1278	177.00	451.00	408.00	107.00
Refgene806_i0_length_4533	220.00	235.00	120.00	47.00
Refgene46014_i0_length_222	12.00	2.00	4.00	6.00
Refgene8974_i0_length_1329	1072.67	86.27	70.89	61.85
Refgene48344_i0_length_216	65.00	33.00	10.00	8.00
Refgene19431_i0_length_489	1.00	5.00	420.00	4.00
Refgene10446_i0_length_1173	209.00	473.00	192.00	77.00
Refgene11667_i0_length_1059	211.00	1272.00	819.00	328.00
Refgene37621_i0_length_246	1.00	7.00	21.00	50.00
Refgene1503_i0_length_3519	1241.21	779.22	385.11	295.31
Refgene17931_i1_length_567	628.23	946.06	1471.82	711.08
Refgene7409_i0_length_1518	402.00	250.00	621.00	131.00
Refgene24809_i0_length_344	10.00	7.00	14.00	7.00
Refgene33378_i0_length_243	33.00	154.00	496.00	31.00
Refgene15725_i0_length_708	12.00	56.00	15.00	24.00
Refgene22703_i0_length_382	65.00	242.00	288.00	83.00
Refgene12139_i1_length_998	23.10	25.84	35.87	48.22
Refgene8529_i0_length_1377	6.00	52.79	67.88	19.00
Refgene6194_i0_length_1686	5.00	7.00	190.00	846.00
Refgene7435_i0_length_309	9.47	10.39	8.22	45.34
Refgene1037_i1_length_495	10.00	5.38	11.99	3.00
Refgene2084_i0_length_3062	214.00	235.00	642.00	344.00
Refgene29461_i0_length_291	0.00	15.00	6.00	2.00
Refgene11607_i0_length_1065	842.00	1436.00	1195.00	554.00
Refgene33274_i0_length_267	9.00	65.00	39.00	27.00
Refgene12133_i0_length_1017	17.00	23.00	108.00	0.00
Refgene38865_i0_length_241	12.00	45.00	17.00	26.00
Refgene3106_i0_length_2513	14.00	4.00	208.00	117.00
Refgene14960_i1_length_774	32.01	51.51	75.96	49.84
Refgene38734_i0_length_243	5.00	22.00	8.00	0.00
Refgene2286_i0_length_2922	261.00	144.00	160.00	52.00
Refgene41855_i0_length_232	8.00	49.00	51.00	14.00
Refgene7249_i0_length_1539	272.00	1125.00	1502.00	480.00
Refgene10675_i0_length_1152	51.00	30.00	3.00	78.00
Refgene13138_i0_length_928	35.00	26.00	7.00	6.00
Refgene14038_i0_length_849	94.00	30.00	112.00	25.00
Refgene3068_i0_length_2523	5.00	73.00	79.00	150.00
Refgene3010_i0_length_2552	185.00	45.00	174.00	47.00
Refgene17796_i0_length_573	0.00	16.00	5.00	9.00
Refgene32788_i0_length_267	11.00	5.00	7.00	4.00
Refgene4663_i0_length_2001	19.00	79.00	117.78	15.00
Refgene2533_i0_length_2784	27.00	101.00	317.00	266.00
Refgene3409_i0_length_2385	3.00	0.02	266.84	13.02
Refgene16715_i1_length_642	14.00	29.73	22.64	18.00
Refgene29388_i0_length_293	17.00	16.00	9.00	24.00
Refgene15091_i1_length_762	37.36	8.41	16.73	5.60
Refgene2653_i0_length_2718	354.00	449.00	877.00	1530.00
Refgene1002_i0_length_4170	102.00	241.00	220.00	67.00
Refgene48207_i0_length_216	100.00	109.00	70.00	25.00
Refgene2801_i0_length_2655	856.00	2892.00	2730.00	1419.00
Refgene759_i0_length_4640	97.00	162.00	179.00	97.00
Refgene9751_i0_length_1242	595.00	877.00	642.00	812.00
Refgene51032_i0_length_213	37.00	41.00	16.00	44.00
Refgene29893_i0_length_288	55.00	40.00	33.00	15.00
Refgene7549_i0_length_1499	229.00	675.00	513.00	319.00
Refgene11297_i0_length_1092	14.00	9.00	12.00	107.00
Refgene25223_i0_length_339	16.00	9.00	4.00	9.00
Refgene17761_i0_length_576	1245.00	9796.00	10155.00	9034.00
Refgene20425_i0_length_449	22566.00	41093.00	40253.00	41163.00
Refgene33966_i0_length_263	107.00	13.00	14.00	17.00
Refgene1608_i0_length_3423	201.88	234.92	216.71	121.66
Refgene7043_i0_length_1563	5.00	4.00	56.00	19.00
Refgene33945_i1_length_210	49.00	79.00	30.00	43.01
Refgene2899_i0_length_2604	15.00	314.00	515.00	138.00
Refgene362_i0_length_436	6.00	11.47	9.14	12.98
Refgene15158_i0_length_756	127.02	279.69	846.96	154.00
Refgene21776_i0_length_406	0.00	15.00	6.00	6.00
Refgene9586_i0_length_1260	6.00	63.00	82.00	145.00
Refgene3728_i1_length_1239	26.54	30.27	66.94	20.47
Refgene6444_i0_length_1645	63.00	64.00	45.00	33.00
Refgene3908_i1_length_2114	4.48	46.32	115.14	29.08
Refgene10734_i0_length_1147	146.00	148.00	217.00	150.00
Refgene7326_i0_length_1530	68.00	156.00	284.00	81.00
Refgene1292_i1_length_1408	123.93	440.03	314.44	173.16
Refgene12424_i0_length_991	11.02	54.00	37.17	19.00
Refgene1238_i0_length_3816	239.00	19.00	8.00	2.00
Refgene12370_i0_length_996	28.00	141.00	341.00	86.00
Refgene7639_i2_length_1488	31.93	112.99	1284.75	522.26
Refgene7132_i0_length_1551	24.00	1.00	3037.00	2849.00
Refgene13631_i0_length_885	39.00	16.00	33.00	18.00
Refgene33394_i0_length_266	0.00	1.00	31.00	2.00
Refgene3902_i0_length_2211	436.00	845.00	887.00	425.00
Refgene12092_i0_length_1020	135.00	104.00	210.00	153.00
Refgene9304_i0_length_1290	11.00	49.53	51.16	68.23
Refgene5568_i0_length_1794	9.87	71.43	88.38	40.37
Refgene6539_i2_length_525	216.05	51.26	13.21	105.54
Refgene43774_i0_length_228	3.00	17.00	1.00	18.00
Refgene37177_i0_length_249	4.00	5.00	7.00	5.00
Refgene685_i1_length_4822	188.09	27.73	74.65	26.30
Refgene29538_i0_length_291	816.00	176.00	72.00	128.00
Refgene32811_i0_length_268	15.00	47.00	4.00	36.00
Refgene20229_i0_length_456	1.00	18.00	52.00	16.00
Refgene20681_i0_length_439	95.96	32.47	7.00	59.06
Refgene29736_i1_length_289	50.00	33.00	57.00	72.00
Refgene18102_i0_length_556	16.00	15.00	733.00	107.00
Refgene10494_i0_length_1167	10.93	59.55	110.27	113.45
Refgene11812_i0_length_1047	130.00	219.00	476.00	161.00
Refgene5115_i0_length_1883	108.00	34.00	38.00	34.00
Refgene992_i0_length_4179	81.00	322.00	258.00	147.00
Refgene50371_i0_length_213	38.00	50.00	143.00	173.00
Refgene585_i0_length_5130	237.00	107.26	123.56	82.54
Refgene25098_i0_length_339	54.00	101.00	102.00	40.00
Refgene25113_i0_length_339	0.00	3.00	3.00	37.00
Refgene8964_i0_length_1329	54.00	51.00	104.00	5.00
Refgene10019_i0_length_1212	120.00	234.00	192.00	159.00
Refgene21571_i0_length_408	3.00	19.00	0.00	14.00
Refgene13089_i0_length_933	589.00	517.00	839.00	657.00
Refgene26099_i0_length_327	23.00	60.00	53.00	47.00
Refgene28368_i0_length_264	17.00	63.75	23.00	24.00
Refgene17642_i0_length_580	1799.14	3933.18	3275.58	2568.20
Refgene40993_i0_length_234	44.00	10.00	1.00	1.00
Refgene14361_i0_length_820	0.00	0.00	101.00	2.00
Refgene17071_i2_length_228	40.46	135.07	163.65	573.63
Refgene536_i0_length_5301	71.00	661.00	821.00	441.00
Refgene11396_i1_length_522	30.71	43.04	93.85	37.94
Refgene22099_i0_length_393	55.00	26.00	10.00	16.00
Refgene15477_i0_length_727	505.00	1115.00	640.00	511.00
Refgene13843_i0_length_866	4.00	11.00	28.91	3.00
Refgene2100_i0_length_3049	76.00	160.87	87.00	67.00
Refgene9330_i0_length_1287	110.00	648.00	703.00	242.00
Refgene480_i0_length_5552	1053.00	304.00	266.00	187.00
Refgene811_i0_length_4527	189.00	90.00	45.00	99.00
Refgene1283_i0_length_3774	11.00	14.00	959.00	410.00
Refgene7046_i0_length_1563	131.00	31.00	34.00	6.00
Refgene29224_i0_length_294	14.00	4.00	1.00	1.00
Refgene14256_i0_length_828	77.00	80.00	47.00	89.00
Refgene11284_i0_length_1095	377.00	603.00	743.00	301.00
Refgene21685_i0_length_409	183.00	28.00	37.00	21.00
Refgene16630_i1_length_513	123.48	2470.80	2057.19	215.36
Refgene36359_i0_length_252	14320.00	3934.00	14844.00	8709.00
Refgene6714_i1_length_1608	657.87	193.97	148.21	103.99
Refgene28401_i0_length_300	32.00	50.00	54.00	98.00
Refgene20507_i0_length_446	25.00	18.00	15.00	16.00
Refgene10231_i1_length_1192	5191.99	12025.71	1465.00	2545.55
Refgene17403_i0_length_588	273.00	83.00	19.00	45.00
Refgene288_i0_length_6521	132.00	189.00	102.00	101.00
Refgene26113_i0_length_326	4.00	9.00	2.00	7.00
Refgene8127_i0_length_1428	43.00	86.00	108.00	81.00
Refgene378_i0_length_5934	144.00	353.00	262.00	154.00
Refgene36873_i0_length_249	37.00	22.00	7.00	8.00
Refgene20111_i0_length_459	53.99	39.20	20.00	35.12
Refgene32727_i0_length_270	6.00	16.00	9.00	0.00
Refgene21508_i0_length_414	104.00	545.00	678.00	354.00
Refgene9393_i0_length_1281	1361.12	4825.02	3147.36	2128.83
Refgene7709_i0_length_1479	113.00	280.00	630.00	773.00
Refgene32865_i0_length_269	0.00	5.00	9.00	71.00
Refgene13724_i0_length_876	62.00	161.00	162.00	125.00
Refgene21882_i0_length_342	29.00	33.00	18.00	11.98
Refgene15157_i0_length_756	23.00	18.00	46.02	30.00
Refgene6428_i0_length_1646	32.00	35.00	56.00	17.00
Refgene10191_i0_length_1197	640.00	3579.00	1727.00	920.00
Refgene3444_i0_length_2370	194.00	190.00	519.00	146.00
Refgene14972_i0_length_771	353.00	546.00	359.00	205.00
Refgene28194_i0_length_303	306.00	633.00	150.00	126.00
Refgene8810_i0_length_1344	309.00	562.00	610.00	392.00
Refgene27442_i0_length_312	18.00	34.00	74.00	6.00
Refgene40773_i0_length_235	876.00	765.00	381.00	389.00
Refgene3836_i0_length_2229	308.00	476.00	456.00	185.00
Refgene38348_i0_length_243	27.00	12.00	7.00	7.00
Refgene2295_i0_length_2913	128.00	20.00	61.00	15.00
Refgene2757_i0_length_2679	988.00	252.00	295.00	100.00
Refgene779_i0_length_2796	79.17	36.13	66.36	29.01
Refgene1542_i0_length_3479	25.00	75.00	124.96	73.01
Refgene10008_i1_length_1215	82.44	101.37	30.46	29.01
Refgene24051_i0_length_355	30.00	27.00	53.00	40.00
Refgene648_i3_length_1035	411.50	933.93	496.95	316.40
Refgene7361_i0_length_1526	771.00	1214.00	502.00	408.00
Refgene37340_i0_length_247	13.00	68.00	66.00	61.00
Refgene29346_i0_length_293	19.00	3.00	4.00	2.00
Refgene46041_i0_length_222	2.00	13.00	4.00	28.00
Refgene3104_i0_length_1413	8.00	92.66	47.95	54.18
Refgene23134_i0_length_374	328.00	2614.00	2657.00	2028.00
Refgene11259_i0_length_1098	4798.93	2657.95	1547.83	1076.47
Refgene4400_i0_length_2070	960.57	50.38	133.10	61.02
Refgene7527_i0_length_1503	17.00	36.00	113.00	151.00
Refgene9441_i0_length_1275	1772.00	255.00	214.00	68.00
Refgene22832_i0_length_379	13.00	45.00	52.00	33.00
Refgene11522_i0_length_1074	135.00	345.00	2104.00	969.00
Refgene13095_i0_length_933	374.00	1700.00	1332.00	877.00
Refgene27401_i0_length_312	2.00	8.00	27.00	7.00
Refgene9962_i0_length_1209	25.00	43.00	67.00	33.00
Refgene12354_i0_length_410	16.00	42.65	52.18	39.30
Refgene14927_i0_length_774	18.00	10.00	23.00	16.00
Refgene11337_i0_length_1091	10.00	48.00	15.00	2.00
Refgene42246_i0_length_231	314.00	2102.00	695.00	198.00
Refgene2721_i0_length_2697	380.00	73.00	128.00	65.00
Refgene6960_i1_length_1574	18.98	124.77	106.44	23.06
Refgene29501_i0_length_291	37.00	107.00	186.00	110.00
Refgene4920_i0_length_1920	79.00	335.00	1236.00	542.00
Refgene34470_i0_length_263	3.00	10.00	11.00	9.00
Refgene41259_i0_length_234	0.00	4.00	15.00	32.00
Refgene37306_i0_length_249	3.00	16.00	5.00	5.00
Refgene9050_i0_length_1320	626.00	365.37	454.60	451.60
Refgene16757_i0_length_639	163.00	40.00	39.00	21.00
Refgene2797_i0_length_2658	210.00	64.00	94.00	34.00
Refgene18826_i0_length_515	7.00	37.00	13.00	20.00
Refgene24219_i0_length_352	0.00	4.00	16.00	6.00
Refgene37238_i0_length_246	0.00	1.00	11.00	8.00
Refgene18415_i1_length_537	19.00	42.00	41.00	28.00
Refgene3731_i0_length_2271	60.00	41.00	69.00	27.00
Refgene7748_i0_length_1474	114.00	68.00	61.00	15.00
Refgene17705_i1_length_579	14.23	265.29	155.94	122.20
Refgene8733_i0_length_1353	72.00	233.00	321.00	59.00
Refgene11325_i0_length_1092	34.00	268.00	161.00	41.00
Refgene21017_i0_length_429	918.00	200.00	104.00	83.00
Refgene7325_i0_length_1530	151.00	779.00	621.00	976.00
Refgene18616_i0_length_528	18.00	73.00	51.00	33.00
Refgene4573_i0_length_2022	131.00	1045.00	565.00	374.00
Refgene20956_i0_length_429	12.00	19.00	36.00	6.00
Refgene3358_i0_length_2406	1.00	16.00	148.56	26.97
Refgene13863_i0_length_864	28.00	18.00	16.00	3.00
Refgene15875_i0_length_699	10.00	16.00	12.00	24.00
Refgene5443_i0_length_1819	58.96	17.02	37.85	23.00
Refgene55918_i0_length_204	7.00	27.00	13.00	3.00
Refgene26881_i0_length_318	17.00	9.00	3.00	1.00
Refgene29423_i0_length_291	9.00	64.00	78.00	78.00
Refgene18373_i0_length_536	0.00	27.00	29.00	33.00
Refgene21276_i0_length_420	1688.00	540.00	102.00	34.00
Refgene27616_i0_length_309	476.00	170.00	453.00	433.00
Refgene12708_i0_length_966	118.00	251.00	544.00	150.00
Refgene6795_i0_length_1596	80.00	142.00	101.00	101.00
Refgene7544_i0_length_1500	13.00	48.00	40.00	12.00
Refgene34467_i0_length_261	58.00	115.00	47.00	93.00
Refgene53659_i0_length_207	0.00	23.00	14.00	29.00
Refgene6228_i0_length_1680	325.45	3.00	0.00	0.00
Refgene22336_i0_length_390	9.00	17.00	54.00	63.00
Refgene49186_i0_length_216	41.00	19.00	22.00	13.00
Refgene13134_i0_length_929	26.00	80.00	95.00	47.00
Refgene9777_i0_length_1239	0.00	0.00	6811.00	3.00
Refgene9556_i0_length_1263	582.00	241.00	191.00	113.00
Refgene2881_i0_length_1899	17.55	74.76	132.84	42.12
Refgene12958_i0_length_944	50.00	77.00	94.00	32.00
Refgene55293_i0_length_204	3.00	12.00	5.00	50.00
Refgene57544_i0_length_201	14.00	4.00	9.00	7.00
Refgene21749_i0_length_406	0.00	17.00	17.00	13.00
Refgene35605_i0_length_255	74.00	122.00	56.00	56.00
Refgene16527_i0_length_654	9.00	9.00	4.00	23.00
Refgene13826_i0_length_867	1531.00	2732.00	1771.00	1167.00
Refgene24432_i0_length_350	15.00	46.00	29.00	23.00
Refgene17311_i1_length_249	525.54	1100.12	1114.88	1285.73
Refgene14855_i0_length_780	45.00	85.00	67.00	15.00
Refgene3717_i0_length_2277	170.00	201.00	143.00	148.00
Refgene30911_i0_length_282	5.00	50.00	23.00	32.00
Refgene40020_i0_length_237	7.00	22.00	18.00	15.00
Refgene29074_i0_length_295	23.00	99.00	69.00	45.00
Refgene6316_i1_length_1668	160.00	29.00	204.00	101.00
Refgene16622_i1_length_297	4.00	3.00	10.00	3.00
Refgene28106_i0_length_303	15.00	76.00	109.00	15.00
Refgene1672_i0_length_3361	111.00	541.90	370.90	112.00
Refgene19926_i0_length_466	196.00	158.00	109.00	78.00
Refgene12183_i2_length_950	0.00	30.84	26.74	12.15
Refgene11689_i1_length_252	0.00	19.15	10.97	11.00
Refgene14800_i3_length_777	2.00	23.87	11.00	6.81
Refgene15768_i0_length_705	36.00	80.00	109.00	15.00
Refgene19876_i0_length_468	0.00	0.00	0.00	33.00
Refgene12563_i0_length_978	21.00	14.00	15.00	28.00
Refgene26851_i0_length_316	19.13	17.20	14.00	5.00
Refgene19167_i0_length_500	0.00	0.00	0.00	41.00
Refgene41380_i0_length_234	14.00	2.00	2.00	2.00
Refgene30972_i0_length_279	84.00	123.00	152.00	80.00
Refgene1828_i0_length_3242	295.00	49.00	52.00	33.00
Refgene24642_i1_length_331	156.00	15.00	11.00	8.00
Refgene5673_i4_length_1734	80.45	105.48	32.64	16.49
Refgene38569_i0_length_243	56.78	727.34	247.01	453.85
Refgene36863_i0_length_249	14.21	13.10	6.24	21.00
Refgene46334_i0_length_222	30.00	28.00	36.00	12.00
Refgene12328_i0_length_999	340.00	508.00	503.00	238.00
Refgene23077_i0_length_375	252.00	1306.00	1145.00	285.00
Refgene11039_i0_length_1116	8.00	0.00	0.00	52.00
Refgene13270_i0_length_918	44.49	106.71	190.79	79.10
Refgene18812_i0_length_519	374.00	2857.00	8605.00	2237.00
Refgene6197_i0_length_1686	72.00	124.00	380.00	355.00
Refgene34091_i0_length_261	75.00	298.00	262.00	205.00
Refgene47978_i0_length_206	45.00	69.00	29.00	13.00
Refgene29369_i0_length_294	4.00	17.00	5.00	0.00
Refgene18538_i0_length_532	11.00	83.00	10.00	82.00
Refgene14629_i0_length_798	43.00	96.00	222.00	141.00
Refgene5960_i0_length_1725	0.00	24.00	15.00	111.00
Refgene44071_i0_length_226	2.00	64.00	32.00	7.00
Refgene23199_i0_length_372	17.00	22.00	27.00	19.00
Refgene29992_i0_length_288	28.00	40.00	8.00	18.00
Refgene7445_i0_length_1512	1278.00	1276.00	2087.00	1085.00
Refgene58591_i0_length_200	3.00	8.00	6.00	4.00
Refgene2169_i0_length_2996	716.00	459.00	342.00	182.00
Refgene32261_i0_length_273	22.00	167.00	67.00	32.00
Refgene9063_i0_length_1317	219.00	596.00	485.00	299.00
Refgene2964_i0_length_2571	49.00	62.00	105.00	58.00
Refgene27803_i0_length_306	122.00	91.00	56.00	38.00
Refgene15231_i0_length_747	15.00	18.00	51.00	41.00
Refgene8539_i0_length_1377	1140.06	4932.86	21028.84	37690.57
Refgene17777_i0_length_246	36.00	64.00	39.00	21.00
Refgene2978_i0_length_2565	39.00	37.00	94.00	27.00
Refgene50251_i0_length_213	11.00	22.00	25.00	34.00
Refgene4829_i0_length_1944	329.00	851.86	464.80	816.64
Refgene2567_i2_length_2193	150.52	35.92	40.13	37.23
Refgene32888_i0_length_269	5.00	0.00	8.00	7.00
Refgene3310_i0_length_281	14.03	9.44	3.00	7.00
Refgene12724_i0_length_966	72.77	551.02	269.45	589.29
Refgene2133_i0_length_3024	216.00	241.00	348.00	234.00
Refgene286_i1_length_6540	823.87	164.00	182.00	53.00
Refgene17312_i0_length_601	5505.00	33317.00	38856.00	66146.00
Refgene35723_i0_length_255	6.00	12.00	9.00	8.00
Refgene6376_i0_length_1656	401.00	53.00	141.00	32.00
Refgene7415_i3_length_1517	232.45	35.25	72.70	26.00
Refgene12873_i0_length_951	20.00	7.00	38.00	10.00
Refgene12872_i0_length_951	6.00	3.00	2.00	538.00
Refgene24037_i0_length_355	26.00	91.00	127.00	71.00
Refgene31152_i0_length_278	6.00	4.00	4.00	8.00
Refgene19763_i0_length_474	13.00	77.89	84.00	19.00
Refgene3051_i0_length_2529	161.00	36.00	34.00	14.00
Refgene5569_i0_length_1797	248.00	116.00	214.00	82.00
Refgene22620_i0_length_384	1.00	25.04	40.59	13.10
Refgene26571_i0_length_321	7.00	9.00	50.00	20.00
Refgene8903_i0_length_1335	171.00	64.00	72.00	57.00
Refgene52521_i0_length_210	72.00	22.00	8.00	30.00
Refgene14342_i0_length_822	22.00	0.00	41.00	175.00
Refgene37438_i0_length_246	0.00	4.00	5.00	40.00
Refgene11967_i0_length_1029	82.00	128.00	922.00	680.00
Refgene11621_i1_length_249	0.00	23.18	21.94	15.05
Refgene17099_i0_length_615	8.00	25.00	519.00	687.00
Refgene20857_i0_length_432	5.00	2.00	8.00	8.00
Refgene32745_i0_length_270	866.00	175.00	75.00	170.00
Refgene8299_i0_length_1406	83.00	477.00	271.00	128.00
Refgene20247_i0_length_456	3.00	28.00	114.00	14.00
Refgene9059_i0_length_1318	5763.00	3569.00	1843.00	2106.00
Refgene8321_i0_length_1400	122.00	228.00	197.00	137.00
Refgene11338_i0_length_1088	2.00	8.00	60.00	6.00
Refgene24234_i0_length_353	79.00	65.00	716.00	973.00
Refgene14695_i0_length_792	214.00	652.00	663.00	286.00
Refgene7089_i0_length_1557	193.00	111.00	84.00	17.00
Refgene5760_i1_length_1761	55.94	34.00	28.91	25.00
Refgene16481_i0_length_657	221.00	524.00	853.00	429.00
Refgene15058_i0_length_750	238.27	739.58	1012.29	369.11
Refgene20154_i0_length_456	288.00	167.00	112.00	113.00
Refgene7439_i1_length_723	7.74	71.68	48.22	26.04
Refgene15772_i0_length_705	4.00	32.00	41.00	10.00
Refgene16202_i0_length_675	478.00	412.00	314.00	107.00
Refgene18794_i0_length_519	0.00	6.00	16.00	15.00
Refgene33348_i0_length_267	27.00	0.00	0.00	0.00
Refgene41574_i0_length_234	13.00	19.00	6.00	13.00
Refgene12454_i0_length_990	19.36	60.45	37.17	55.01
Refgene3531_i0_length_2337	741.00	558.00	390.00	236.00
Refgene6860_i0_length_1584	52.99	101.03	182.42	76.96
Refgene10852_i1_length_1137	15.00	18.00	54.00	16.00
Refgene2973_i0_length_2565	497.00	138.00	275.00	76.00
Refgene3739_i0_length_2268	179.00	92.00	71.00	38.00
Refgene43909_i0_length_228	47.00	119.00	94.00	73.00
Refgene33835_i0_length_263	5.00	38.00	20.00	17.00
Refgene3473_i0_length_2359	185.00	78.00	190.00	41.00
Refgene16014_i0_length_689	26.00	25.06	23.63	46.10
Refgene49662_i0_length_215	61.00	164.00	34.00	113.00
Refgene4592_i2_length_2019	18.40	117.24	201.68	74.10
Refgene28445_i0_length_300	2.00	81.00	15.00	6.00
Refgene5257_i0_length_1857	329.00	242.00	200.00	113.00
Refgene12565_i0_length_978	99.00	129.00	41.00	66.00
Refgene2559_i0_length_2767	150.00	206.00	154.00	148.00
Refgene20513_i1_length_447	1617.67	15447.45	13239.07	27586.51
Refgene13239_i0_length_918	1360.00	1504.00	2754.00	2110.00
Refgene4870_i1_length_1942	5958.11	4246.87	1764.80	1228.96
Refgene5314_i0_length_495	13.00	12.81	13.22	12.91
Refgene40457_i0_length_237	47.00	101.00	56.00	19.00
Refgene16753_i0_length_639	255.00	146.00	112.00	78.00
Refgene13808_i0_length_870	189.74	117.96	275.90	68.98
Refgene17071_i1_length_618	1199.77	14039.20	16483.89	20757.81
Refgene53389_i0_length_207	6.00	23.00	29.00	24.00
Refgene49503_i0_length_215	7.00	5.00	8.00	2.00
Refgene15877_i0_length_699	3346.00	44.00	0.00	0.00
Refgene21808_i0_length_405	37.00	7.00	48.00	5.00
Refgene12631_i0_length_972	6.00	114.00	120.00	39.00
Refgene34777_i0_length_257	31.00	22.00	17.00	27.00
Refgene25854_i0_length_328	3.00	32.00	49.18	80.04
Refgene10181_i0_length_1197	5.00	54.00	37.00	19.00
Refgene7331_i1_length_1530	141.95	33.91	79.45	17.00
Refgene3131_i0_length_2502	256.00	581.00	623.00	294.00
Refgene3641_i0_length_2300	65.00	252.00	437.00	291.00
Refgene10030_i0_length_1212	31.00	38.00	14.00	42.00
Refgene7675_i0_length_1482	62.00	67.00	28.00	17.00
Refgene14515_i0_length_807	112.00	283.00	106.00	179.00
Refgene34555_i1_length_261	6.00	11.00	9.00	9.00
Refgene18280_i0_length_546	5.00	38.00	126.00	95.00
Refgene17308_i0_length_602	74.00	130.00	260.00	279.00
Refgene49_i0_length_11274	460.06	871.59	2151.90	1595.66
Refgene40511_i0_length_237	61.00	59.00	24.00	109.00
Refgene2539_i1_length_2784	214.59	101.88	222.62	107.82
Refgene33141_i0_length_267	0.00	12.00	7.00	11.00
Refgene13878_i1_length_864	36.00	25.00	18.00	1.00
Refgene8340_i2_length_759	4.00	34.88	1761.57	287.74
Refgene15972_i0_length_686	164.00	231.00	477.00	138.00
Refgene9966_i0_length_1221	923.35	292.34	379.32	346.25
Refgene3281_i1_length_2439	156.84	35.05	52.94	30.36
Refgene52902_i0_length_208	147.00	64.00	42.00	53.00
Refgene37352_i0_length_247	37.00	9.00	8.00	6.00
Refgene13415_i0_length_906	1.00	167.00	254.00	175.00
Refgene78_i0_length_9957	462.00	478.00	383.00	369.00
Refgene1688_i0_length_1695	72.83	30.02	14.07	26.92
Refgene13365_i0_length_909	161.00	84.00	44.00	33.00
Refgene36478_i0_length_249	496.00	49.00	26.00	27.00
Refgene40764_i0_length_235	20.00	43.00	16.00	9.00
Refgene13309_i0_length_546	7.91	16.32	26.48	24.94
Refgene6041_i0_length_1710	71.00	43.00	76.00	23.00
Refgene6548_i0_length_1629	213.00	169.00	127.00	111.00
Refgene11320_i0_length_1092	1.00	9.00	95.00	13.00
Refgene2230_i0_length_2952	339.00	691.00	3984.00	2044.00
Refgene9742_i0_length_1242	28.00	56.00	52.00	25.00
Refgene28043_i0_length_306	1.00	2.00	14.00	27.00
Refgene12864_i0_length_948	70.31	471.73	297.54	157.90
Refgene28285_i0_length_303	35.00	175.00	203.00	95.00
Refgene686_i0_length_4821	36.00	104.00	324.00	117.00
Refgene6906_i0_length_780	13.52	26.47	64.22	37.74
Refgene27435_i0_length_309	15.00	3.00	0.00	5.00
Refgene11011_i0_length_1119	15.00	69.00	61.00	27.00
Refgene10562_i0_length_1161	112.00	5.00	2.00	0.00
Refgene22106_i0_length_396	83.00	129.00	96.00	18.00
Refgene3004_i0_length_2553	12.00	63.00	83.00	20.00
Refgene22858_i0_length_378	7.00	4.00	2.00	9.00
Refgene45856_i0_length_222	10.00	13.00	5.00	5.00
Refgene36309_i0_length_252	9.00	7.00	12.00	7.00
Refgene7210_i0_length_1542	476.00	324.00	352.00	129.00
Refgene529_i1_length_4437	0.00	53.55	62.39	123.82
Refgene7050_i0_length_1563	2107.00	2846.00	1774.00	1178.00
Refgene58523_i0_length_203	37.00	34.00	13.00	16.00
Refgene266_i0_length_6699	518.00	403.00	288.00	256.00
Refgene10978_i0_length_1125	54.00	69.41	260.02	80.29
Refgene6732_i0_length_1605	180.00	108.00	138.00	61.00
Refgene47670_i0_length_222	4.00	7.00	14.00	14.00
Refgene7341_i0_length_1527	3.00	107.00	437.00	126.00
Refgene3030_i3_length_2538	142.80	217.82	86.51	72.17
Refgene8040_i0_length_1437	27.00	20.00	2903.00	1387.00
Refgene51207_i0_length_210	33.00	8.00	6.00	11.00
Refgene10546_i0_length_1163	15.00	92.00	390.00	377.00
Refgene12999_i1_length_933	34.47	164.15	264.23	80.34
Refgene1489_i1_length_3534	60.07	33.75	64.69	29.99
Refgene12472_i0_length_987	56.00	40.00	72.00	41.00
Refgene17215_i0_length_609	7.00	54.00	51.00	55.00
Refgene1642_i0_length_3393	93.00	108.00	46.00	31.00
Refgene4365_i0_length_2079	0.00	10.03	131.63	52.00
Refgene17944_i0_length_564	187.00	44.00	112.00	22.00
Refgene32411_i0_length_271	0.00	18.00	43.00	64.00
Refgene44950_i0_length_225	70.00	47.00	35.00	50.00
Refgene36688_i0_length_249	246.00	119.00	28.00	69.00
Refgene373_i1_length_5970	852.07	1575.78	1576.41	581.75
Refgene25224_i0_length_340	288874.58	281195.57	106767.00	151441.00
Refgene3391_i0_length_2391	47.00	168.00	139.00	135.00
Refgene6152_i0_length_1692	309.00	488.00	299.00	261.00
Refgene662_i2_length_4887	33.25	229.19	262.41	18.42
Refgene5286_i0_length_1851	696.00	130.00	221.00	11.00
Refgene9547_i1_length_1256	615.48	599.09	1293.76	1040.72
Refgene11406_i0_length_1083	29.00	37.00	2.00	702.00
Refgene15268_i1_length_747	415.97	2949.90	1806.38	1352.33
Refgene4791_i0_length_1963	310.00	23.00	42.00	25.00
Refgene52153_i0_length_210	0.00	1.00	9.00	10.00
Refgene13389_i0_length_906	0.00	0.00	55.00	13.00
Refgene5500_i0_length_1808	1257.00	11773.00	8963.00	3461.00
Refgene1006_i0_length_4144	469.00	1085.00	2667.00	1946.00
Refgene8453_i0_length_1389	61.00	210.00	94.00	123.00
Refgene1470_i0_length_3552	411.90	406.77	695.09	897.55
Refgene31927_i0_length_276	33.00	76.76	15.89	103.00
Refgene148_i5_length_1899	4342.83	1017.29	562.70	570.11
Refgene1780_i1_length_3274	501.82	135.36	157.72	39.00
Refgene13733_i0_length_874	53.00	342.00	924.00	339.00
Refgene22189_i0_length_395	6.00	1.00	28.00	20.00
Refgene6867_i0_length_1584	36.00	44.88	2393.04	206.27
Refgene32868_i0_length_268	93.00	37.00	13.00	8.00
Refgene34610_i0_length_255	145.50	188.18	125.04	205.36
Refgene14448_i0_length_813	502.00	173.00	179.00	70.00
Refgene4954_i0_length_1922	17.00	95.00	247.19	98.00
Refgene13323_i0_length_912	28.00	132.00	210.00	106.00
Refgene17588_i0_length_417	2.00	15.98	11.00	2.00
Refgene2333_i0_length_2895	45.00	166.00	838.86	835.85
Refgene24874_i0_length_341	263.00	970.00	826.00	1118.00
Refgene34_i0_length_12159	1490.68	1111.83	1101.48	919.24
Refgene5056_i1_length_1896	89.86	22.00	35.00	14.00
Refgene11735_i0_length_1053	216.00	133.00	169.00	79.00
Refgene20317_i0_length_453	383.00	19.00	3.00	1.00
Refgene44093_i0_length_228	79.00	32.00	46.00	9.00
Refgene48115_i0_length_216	0.00	3.00	8.00	19.00
Refgene36741_i0_length_249	49.00	21.00	18.00	18.00
Refgene37514_i0_length_246	44.00	23.00	2.00	2.00
Refgene4340_i0_length_2085	30.00	81.00	285.00	65.00
Refgene1241_i0_length_3816	640.08	191.07	531.72	195.22
Refgene3786_i0_length_306	46.53	18.58	16.22	35.52
Refgene15034_i0_length_766	93.00	146.61	282.71	320.00
Refgene26661_i0_length_318	48.00	7.00	8.00	14.00
Refgene26252_i0_length_324	8.00	26.00	27.00	0.00
Refgene6356_i0_length_1659	68.00	44.00	98.00	35.00
Refgene10948_i0_length_1128	341.90	194.00	180.01	74.00
Refgene2249_i0_length_1677	854.29	54.18	84.69	29.10
Refgene8798_i0_length_1347	74.00	26.00	89.00	5.00
Refgene52798_i0_length_209	0.00	19.00	11.00	52.00
Refgene2775_i0_length_2670	258.00	185.00	138.00	130.00
Refgene5330_i0_length_1844	50.16	61.77	154.34	66.32
Refgene5120_i0_length_1881	53.00	55.00	242.00	82.00
Refgene2030_i0_length_3102	297.00	36.00	25.00	8.00
Refgene9771_i0_length_1239	41.00	121.00	78.00	64.00
Refgene27927_i0_length_306	19.00	13.00	13.00	3.00
Refgene16294_i0_length_669	23.00	47.00	83.00	15.00
Refgene4287_i0_length_2097	34.00	251.00	1334.00	465.00
Refgene16673_i0_length_645	29.00	39.00	13.00	30.01
Refgene41716_i0_length_233	20.00	45.00	17.00	38.00
Refgene56433_i0_length_205	37.00	59.00	38.00	44.00
Refgene24447_i0_length_261	6.06	9.52	24.96	30.93
Refgene12588_i1_length_978	0.00	20.00	27.00	27.00
Refgene17865_i0_length_570	1.00	23.00	15.00	5.00
Refgene5404_i0_length_1827	374.00	1368.00	1017.00	550.00
Refgene12699_i1_length_927	27.15	29.24	153.45	76.87
Refgene2642_i0_length_2724	100.00	162.00	342.00	60.00
Refgene13692_i0_length_879	46.00	267.00	208.00	92.00
Refgene22670_i0_length_381	1.00	73.00	17.00	19.00
Refgene18951_i1_length_210	31.45	144.00	107.14	279.31
Refgene838_i0_length_4470	227.00	104.00	89.00	22.00
Refgene15482_i1_length_279	13.00	67.95	86.92	21.08
Refgene5539_i0_length_1800	0.00	26.00	1988.00	110.00
Refgene30538_i0_length_283	74.00	300.00	163.00	122.00
Refgene7972_i0_length_1446	924.00	4.00	0.00	1.00
Refgene45323_i0_length_225	7.00	58.00	23.00	35.00
Refgene10872_i0_length_1134	0.00	0.00	1112.00	153.00
Refgene4703_i0_length_1989	21.00	82.00	304.00	122.00
Refgene11664_i0_length_1059	14.23	14.76	126.92	10.24
Refgene10712_i0_length_1149	15.00	27.00	32.00	17.00
Refgene1030_i0_length_4119	646.00	230.00	225.00	136.00
Refgene51810_i0_length_210	45.00	62.00	33.00	12.00
Refgene626_i1_length_4014	235.26	499.00	311.62	379.66
Refgene37017_i0_length_249	180.00	355.00	129.00	191.00
Refgene20232_i0_length_456	31.00	386.00	868.00	1329.00
Refgene12995_i0_length_939	11.00	62.00	128.00	30.00
Refgene31944_i0_length_275	23.00	58.00	76.00	40.00
Refgene51162_i0_length_213	3.00	7.00	11.00	6.00
Refgene12181_i1_length_342	31.98	8.57	5.73	14.99
Refgene14046_i0_length_846	1341.62	3407.16	2052.65	2266.96
Refgene7510_i1_length_1506	223.44	156.07	166.04	101.88
Refgene6125_i0_length_1233	25.81	0.00	33.54	13.07
Refgene15525_i0_length_723	23.99	12.00	20.00	7.00
Refgene10770_i0_length_1143	1.00	31.00	24.00	33.00
Refgene19979_i0_length_465	0.00	15.00	12.00	24.00
Refgene1730_i0_length_3310	1114.58	380.83	234.56	357.21
Refgene16660_i0_length_644	12.00	161.00	146.00	64.00
Refgene15787_i0_length_705	6.00	68.00	694.00	11.00
Refgene36329_i0_length_252	220.00	246.00	166.00	30.00
Refgene11493_i0_length_1038	16.00	29.41	22.02	13.96
Refgene44098_i0_length_228	6.00	18.00	13.00	10.00
Refgene13992_i0_length_854	64.00	5.00	1.00	3.00
Refgene1499_i1_length_318	40.73	5.73	2.68	1.00
Refgene20996_i0_length_429	0.00	3.00	25.00	1.00
Refgene1583_i0_length_3447	1009.00	566.00	475.00	430.00
Refgene3620_i1_length_2307	0.00	48.35	53.75	97.84
Refgene12221_i0_length_1009	184255.00	204990.00	133306.00	84573.00
Refgene13101_i0_length_291	14.77	36.29	129.88	43.55
Refgene28605_i0_length_300	179.00	1955.00	2035.00	1475.00
Refgene18203_i0_length_549	17.96	5.00	14.00	3.00
Refgene2139_i0_length_3020	50.00	339.00	205.00	54.00
Refgene29163_i0_length_294	595.00	402.00	118.00	144.00
Refgene29402_i0_length_294	129.00	1.00	0.00	0.00
Refgene7241_i0_length_1539	1205.00	278.00	306.00	216.00
Refgene3992_i0_length_2184	265.00	250.00	374.00	175.00
Refgene2540_i2_length_1596	62.43	25.29	76.66	46.23
Refgene4913_i0_length_1932	45.00	184.00	261.00	345.00
Refgene10131_i0_length_1197	116.74	103.18	164.81	41.77
Refgene11978_i0_length_1029	140.00	347.00	378.00	205.00
Refgene7540_i0_length_1501	2385.25	6550.74	11657.40	8261.87
Refgene30082_i0_length_287	9.00	7.00	5.00	2.00
Refgene4072_i0_length_2160	44.00	50.00	45.00	31.00
Refgene22208_i0_length_393	13.00	33.00	66.00	245.00
Refgene16570_i0_length_644	272.00	180.00	335.00	276.00
Refgene11237_i0_length_1098	15.00	27.00	92.00	32.00
Refgene11457_i0_length_1080	19.00	32.00	92.96	54.78
Refgene1731_i0_length_3312	236.00	110.00	193.00	125.00
Refgene1874_i0_length_3207	69.00	218.00	325.00	75.00
Refgene3032_i0_length_2541	33.00	174.00	97.00	63.00
Refgene40409_i0_length_237	40.00	25.00	16.00	76.00
Refgene30680_i0_length_281	24.00	1.00	1.00	0.00
Refgene53290_i0_length_207	13.00	6.00	2.00	0.00
Refgene16953_i0_length_624	99.00	244.00	422.00	110.00
Refgene48906_i0_length_216	14.00	4.00	0.00	5.00
Refgene6669_i0_length_1614	60.00	54.00	94.00	60.00
Refgene13137_i0_length_929	1243.00	1256.00	2330.00	1999.00
Refgene5868_i0_length_1740	19.00	24.00	53.00	31.00
Refgene1606_i0_length_3426	101.86	34.50	72.06	23.00
Refgene4743_i1_length_1980	435.01	1442.43	1901.80	263.99
Refgene362_i1_length_6054	501.79	800.07	1724.73	1383.28
Refgene54767_i0_length_204	64.00	25.00	11.00	14.00
Refgene18819_i2_length_447	17.73	128.29	48.33	51.89
Refgene2793_i0_length_2661	325.00	568.00	429.00	205.00
Refgene3780_i0_length_2250	1110.00	1423.00	2199.00	1999.00
Refgene14892_i0_length_777	22.00	22.00	93.00	20.00
Refgene3284_i0_length_2436	11.00	81.00	103.00	29.00
Refgene57485_i0_length_201	9.00	14.00	14.00	0.00
Refgene52649_i0_length_209	17.00	45.00	14.00	30.00
Refgene57222_i0_length_201	5.00	12.00	4.00	1.00
Refgene2267_i0_length_2934	69.92	40.71	153.00	64.00
Refgene49496_i0_length_216	61.00	73.00	40.00	35.00
Refgene1894_i0_length_2913	86.42	224.11	30.20	18.96
Refgene291_i0_length_6513	243.00	690.00	877.00	979.00
Refgene9758_i2_length_1242	106.74	495.66	642.19	722.75
Refgene2658_i0_length_2717	598.00	1557.00	1200.00	602.00
Refgene8015_i2_length_1146	56.31	90.27	80.50	129.59
Refgene9193_i0_length_1302	41.00	84.00	108.00	60.00
Refgene56671_i0_length_201	18.00	9.00	22.00	31.00
Refgene4665_i1_length_1893	19.68	11.19	73.79	16.39
Refgene9694_i0_length_1248	15.00	41.00	136.00	48.00
Refgene2173_i1_length_2853	742.66	1165.77	733.80	589.24
Refgene3448_i0_length_2368	816.00	384.00	367.00	110.00
Refgene29376_i0_length_294	67.00	9.00	5.00	5.00
Refgene1021_i0_length_4131	478.00	53.00	73.00	47.00
Refgene23395_i0_length_369	17.00	2.01	3.00	5.00
Refgene9262_i1_length_381	1.91	12.31	7.39	20.79
Refgene29581_i0_length_291	0.00	23.00	5.00	1.00
Refgene8480_i0_length_1384	12.00	74.00	172.00	101.00
Refgene32782_i0_length_270	106.00	366.00	270.00	218.00
Refgene1855_i0_length_3225	339.00	635.00	1121.00	645.00
Refgene36426_i0_length_252	3.00	25.00	20.00	9.00
Refgene9166_i0_length_1305	133.00	216.00	177.00	92.00
Refgene31904_i0_length_273	24.00	34.00	17.00	6.00
Refgene6941_i1_length_1578	6.00	58.30	220.56	146.41
Refgene12848_i0_length_954	103.00	111.00	166.00	122.00
Refgene52775_i0_length_210	232.00	340.00	86.00	348.00
Refgene40351_i0_length_237	18.00	1.00	1.00	2.00
Refgene3918_i0_length_2208	294.00	16.00	13.00	79.00
Refgene11043_i0_length_1116	265.00	812.00	588.00	352.00
Refgene11514_i0_length_1074	8.00	24.00	51.00	19.00
Refgene12069_i1_length_303	172.92	469.89	331.45	585.61
Refgene33321_i0_length_267	16.00	33.00	34.00	15.00
Refgene12592_i1_length_276	3.00	11.00	52.01	27.01
Refgene11138_i0_length_1107	353.00	527.00	1873.00	762.00
Refgene4129_i0_length_2142	8.00	38.00	7.00	59.00
Refgene46712_i0_length_221	20.00	30.00	30.00	18.00
Refgene6513_i0_length_1635	5.00	16.00	10.00	64.00
Refgene16358_i2_length_462	6.89	14.57	27.13	12.78
Refgene3392_i0_length_2391	1346.00	650.00	679.00	213.00
Refgene14844_i1_length_783	37.00	434.00	330.96	129.00
Refgene47158_i0_length_216	100.30	106.79	74.60	103.03
Refgene4689_i0_length_1959	116.00	423.00	829.00	387.00
Refgene27353_i0_length_312	6.00	7.00	8.00	5.00
Refgene17747_i0_length_576	611.00	14.00	0.00	0.00
Refgene56636_i0_length_203	17.00	11.00	7.00	2.00
Refgene34564_i0_length_260	50.00	14.00	5.00	2.00
Refgene10977_i1_length_1091	2.00	28.00	213.66	17.00
Refgene5889_i0_length_1737	13.00	51.00	23.00	63.00
Refgene11583_i0_length_1068	69.00	267.00	397.00	292.00
Refgene4052_i1_length_2169	894.67	1016.87	1293.67	612.73
Refgene12349_i0_length_501	8.10	22.43	33.41	14.27
Refgene2143_i0_length_306	3.00	15.03	18.57	16.27
Refgene12455_i1_length_990	21.00	170.31	14.00	3.00
Refgene20731_i0_length_438	91.95	152.92	378.41	225.37
Refgene52859_i0_length_215	143.00	112.00	87.00	126.00
Refgene17136_i0_length_612	41.00	109.00	384.00	194.00
Refgene3384_i0_length_2388	259.00	323.00	156.00	74.00
Refgene31277_i0_length_279	7.00	6.00	6.00	23.00
Refgene42911_i1_length_230	17.97	11.00	6.00	0.00
Refgene2499_i0_length_2799	959.00	1662.00	3458.00	2529.00
Refgene18092_i0_length_558	115.00	699.00	985.00	412.00
Refgene11617_i0_length_1064	16.00	24.00	444.00	699.00
Refgene1476_i1_length_3543	212.00	72.00	174.00	33.00
Refgene3470_i1_length_2361	260.81	248.65	489.90	57.91
Refgene32557_i0_length_270	4.00	17.00	15.00	2.00
Refgene34601_i0_length_259	11.00	16.00	7.00	10.00
Refgene14124_i0_length_843	15.00	295.00	645.00	44.00
Refgene10823_i1_length_1140	90.05	899.18	1110.04	486.99
Refgene55258_i0_length_204	31.00	16.00	15.00	4.00
Refgene11346_i0_length_1089	163.00	715.00	594.00	409.00
Refgene28865_i0_length_300	12.00	38.00	40.00	199.00
Refgene932_i0_length_4281	144.00	177.00	113.00	68.00
Refgene9266_i0_length_1295	122.99	194.30	132.78	156.62
Refgene8188_i0_length_1420	20.00	46.00	159.00	49.00
Refgene6691_i0_length_1611	24.00	14.00	26.00	46.00
Refgene429_i1_length_5718	131.18	64.57	320.95	300.77
Refgene20871_i0_length_432	26.00	0.00	0.00	0.00
Refgene18592_i0_length_529	123723.00	220080.00	92786.00	169389.00
Refgene11262_i0_length_1096	75.00	2101.00	2310.00	314.00
Refgene9261_i0_length_1296	5840.54	9460.54	4002.59	2297.54
Refgene35084_i0_length_258	217.00	46.00	42.00	34.00
Refgene26659_i0_length_317	2.00	2.00	13.00	5.00
Refgene11957_i0_length_1029	74.00	162.00	140.00	170.00
Refgene2843_i0_length_2631	551.00	1909.00	1569.00	265.00
Refgene20513_i0_length_327	359.52	3969.06	3301.43	9218.34
Refgene46010_i0_length_220	58.00	24.00	9.00	22.00
Refgene16439_i0_length_660	53.00	307.00	837.00	18.00
Refgene14685_i0_length_795	26.00	18.00	35.00	5.00
Refgene42892_i0_length_230	7.00	11.00	10.00	14.00
Refgene40491_i0_length_237	9.00	8.00	16.00	3.00
Refgene5854_i0_length_1743	418.86	63.88	345.21	156.30
Refgene4213_i0_length_2121	14.76	133.81	199.77	77.00
Refgene19438_i0_length_488	30.00	97.00	61.00	133.00
Refgene1121_i0_length_3987	1886.00	1808.00	1509.00	1153.00
Refgene9462_i0_length_1272	186.00	589.00	575.00	448.00
Refgene22569_i0_length_385	3.00	8.00	9.00	5.00
Refgene14116_i0_length_843	9090.00	289.00	15.00	18.00
Refgene31993_i0_length_273	14.00	9.00	10.00	8.00
Refgene45325_i0_length_222	19.00	62.00	24.00	21.00
Refgene142_i0_length_8172	218.00	107.00	128.00	70.00
Refgene18827_i1_length_517	14.00	20.00	10.00	6.00
Refgene24672_i0_length_344	508.00	556.00	458.00	761.00
Refgene11910_i0_length_1035	149.00	232.00	305.00	137.00
Refgene10885_i0_length_1134	23.11	13.72	19.05	3.57
Refgene58667_i0_length_201	0.00	9.00	5.00	14.00
Refgene24031_i0_length_357	50.00	43.00	20.00	51.00
Refgene14031_i0_length_852	233.80	1093.30	3683.33	1625.12
Refgene15789_i0_length_705	12.00	35.00	24.00	13.00
Refgene4186_i0_length_2122	24.81	98.94	34.19	20.44
Refgene10764_i0_length_1143	190.00	162.00	629.00	193.00
Refgene467_i0_length_5577	116.00	70.00	190.00	117.00
Refgene7366_i0_length_1524	6.00	26.00	81.79	23.00
Refgene9010_i0_length_1324	154.00	784.00	861.00	650.00
Refgene6427_i0_length_1647	5.00	20.00	141.00	49.00
Refgene7303_i0_length_1533	142.00	1041.00	910.00	596.00
Refgene5496_i0_length_1809	164.00	289.00	424.00	241.00
Refgene31446_i0_length_278	18.00	22.00	28.00	30.00
Refgene48406_i0_length_216	1.00	0.00	0.00	21.00
Refgene57052_i0_length_201	4.00	2.00	8.00	10.00
Refgene9412_i0_length_1278	0.00	15.00	89.00	5.00
Refgene14558_i0_length_804	198.00	543.00	1009.00	492.00
Refgene56400_i0_length_203	47.00	608.00	152.00	256.00
Refgene1815_i0_length_3252	120.00	283.00	720.00	766.00
Refgene35790_i0_length_253	16.00	28.00	29.00	42.00
Refgene15645_i0_length_714	17.00	33.00	24.00	7312.00
Refgene15760_i0_length_706	768.32	590.18	326.51	244.35
Refgene46285_i0_length_223	8.00	47.00	31.00	28.00
Refgene17277_i0_length_603	111.00	164.00	96.00	78.00
Refgene14148_i0_length_840	383.00	135.00	129.00	67.00
Refgene29282_i0_length_294	13.00	36.00	29.00	8.00
Refgene11905_i0_length_1035	0.00	3.00	7.00	236.00
Refgene12523_i1_length_465	2.00	17.00	10.05	0.00
Refgene24965_i0_length_342	9.00	26.00	5.00	1.00
Refgene13540_i0_length_894	16.00	47.00	59.00	19.00
Refgene7737_i0_length_1476	47.00	155.00	148.00	50.00
Refgene14040_i0_length_849	339.00	400.00	675.00	339.00
Refgene21485_i0_length_414	470006.00	370520.00	132768.00	362482.00
Refgene15397_i0_length_735	635.26	4181.98	2640.61	4711.36
Refgene23226_i0_length_372	11.00	63.00	59.00	7.00
Refgene1962_i1_length_3150	15.00	112.41	229.16	175.02
Refgene12734_i0_length_966	107.00	140.67	236.00	111.00
Refgene23386_i0_length_366	6.00	12.00	11.00	9.00
Refgene25651_i1_length_334	14.32	44.28	31.05	47.87
Refgene5836_i0_length_1746	135.00	178.00	202.00	140.00
Refgene47857_i0_length_219	24.00	132.00	121.00	44.00
Refgene48138_i0_length_214	5.00	9.00	0.00	9.00
Refgene14803_i0_length_783	44.00	24.00	52.00	17.00
Refgene7832_i2_length_1464	65.70	18.97	26.00	11.06
Refgene3923_i0_length_2205	26.00	326.00	126.00	93.00
Refgene4226_i0_length_2114	337.00	599.00	767.00	107.00
Refgene15014_i0_length_768	461.00	633.00	1067.00	643.00
Refgene494_i0_length_5472	321.00	1203.00	905.00	456.00
Refgene3810_i0_length_2241	19.00	19.00	52.00	27.00
Refgene23759_i0_length_360	214.00	11.00	0.00	0.00
Refgene19115_i0_length_501	61.00	23.00	10.00	9.00
Refgene6458_i0_length_1643	149.00	826.00	749.00	580.00
Refgene14976_i0_length_771	23.00	10.00	51.00	14.00
Refgene2207_i0_length_420	1267.25	560.37	292.62	196.05
Refgene30503_i0_length_270	38.00	49.00	98.00	69.00
Refgene3900_i0_length_2214	299.00	825.00	458.00	737.00
Refgene9255_i1_length_555	17.98	11.01	13.97	14.33
Refgene18033_i0_length_560	2.00	44.00	6.00	8.00
Refgene8580_i0_length_1371	3348.63	7421.51	2795.76	2524.47
Refgene8273_i0_length_1410	341.00	301.00	317.02	169.00
Refgene7233_i0_length_1539	2992.00	1613.00	1372.00	654.00
Refgene47537_i0_length_219	0.00	8.00	30.00	21.00
Refgene15636_i1_length_716	4228.36	48718.20	58087.82	90010.81
Refgene12355_i1_length_999	99.02	435.06	373.68	162.00
Refgene40769_i0_length_234	5.00	28.00	18.00	8.00
Refgene8658_i0_length_1362	58.00	275.00	305.00	207.00
Refgene39324_i0_length_240	6.00	7.00	13.00	12.00
Refgene13067_i0_length_309	1.00	39.00	12.00	18.00
Refgene20814_i0_length_434	145.00	44.00	59.00	19.00
Refgene41082_i0_length_234	0.00	15.00	31.00	16.00
Refgene417_i1_length_1848	178.44	110.17	139.83	63.57
Refgene18076_i0_length_567	6.02	16.01	17.35	11.01
Refgene4209_i0_length_2121	332.00	102.00	197.00	45.00
Refgene11852_i0_length_1041	275.00	227.00	259.00	82.00
Refgene14877_i0_length_779	51.00	191.00	749.00	845.00
Refgene821_i0_length_4506	141.00	139.00	103.00	118.00
Refgene9435_i0_length_1275	0.00	1.00	1312.00	7.00
Refgene29541_i0_length_291	5.00	11.00	17.00	26.00
Refgene25598_i0_length_333	0.00	33.00	6.00	0.00
Refgene13542_i0_length_894	152.90	634.63	249.79	234.61
Refgene13151_i0_length_927	521.00	207.00	387.00	78.00
Refgene57162_i0_length_201	38.21	136.00	32.02	51.00
Refgene3482_i0_length_2355	234.00	141.00	452.00	128.00
Refgene7622_i0_length_1488	357.00	155.00	110.00	57.00
Refgene32317_i0_length_274	11.00	8.00	10.00	4.00
Refgene3399_i1_length_2388	610.99	439.62	123.79	203.92
Refgene16494_i0_length_655	42.00	10.00	3.00	2.00
Refgene4507_i0_length_2040	91.00	805.00	2144.00	494.00
Refgene14858_i0_length_780	924.00	196.00	103.00	58.00
Refgene19566_i1_length_482	10.96	22.24	20.21	11.07
Refgene22291_i0_length_392	59.00	61.18	37.13	53.00
Refgene9903_i0_length_1227	61.00	4.00	6.00	2.00
Refgene33887_i0_length_263	7.00	25.00	15.00	5.00
Refgene25761_i0_length_330	75.00	53.00	21.00	59.00
Refgene21864_i0_length_405	22.00	21.00	42.00	12.00
Refgene58417_i0_length_201	7.00	20.00	3.00	11.00
Refgene11431_i0_length_1080	33.00	10.00	3.00	9.00
Refgene9781_i0_length_1236	71.00	370.00	218.00	232.00
Refgene2102_i0_length_3045	160.00	72.00	47.00	42.00
Refgene27901_i0_length_306	33.00	26.00	6.00	13.00
Refgene30579_i0_length_270	2.00	16.00	3.00	9.00
Refgene2376_i0_length_2871	40.00	117.00	76.00	41.00
Refgene10952_i0_length_1130	430.00	672.00	1633.00	714.00
Refgene2650_i0_length_2721	79.00	103.00	408.00	260.00
Refgene8378_i0_length_1395	256.00	209.00	138.00	125.00
Refgene1435_i0_length_3591	260.00	417.00	687.00	168.00
Refgene40683_i0_length_237	12.00	6.00	9.00	0.00
Refgene32390_i0_length_234	26.00	2.00	0.00	0.00
Refgene12803_i0_length_960	59.00	570.31	436.45	283.71
Refgene11593_i1_length_1068	21.00	52.00	33.58	2.00
Refgene9015_i0_length_1323	38.00	171.00	161.00	55.00
Refgene30969_i0_length_280	104.00	62.00	54.00	43.00
Refgene20122_i0_length_459	27.00	0.00	0.00	0.00
Refgene8891_i0_length_1337	234.00	191.00	208.00	126.00
Refgene13641_i2_length_471	67.08	1522.73	1816.62	1127.42
Refgene6679_i1_length_1314	267.85	121.95	331.99	196.60
Refgene19665_i0_length_477	104.00	110.00	312.00	105.00
Refgene15854_i0_length_699	16.00	9.00	8.00	8.00
Refgene535_i3_length_5305	123.79	703.18	2455.55	814.78
Refgene11675_i0_length_1059	33.67	18.46	25.99	8.03
Refgene21506_i0_length_414	2.00	59.00	277.00	513.00
Refgene18676_i0_length_525	188.00	710.00	722.00	483.00
Refgene37996_i0_length_244	43.00	16.00	9.00	0.00
Refgene30069_i0_length_284	23.00	6.00	12.00	1.00
Refgene54661_i0_length_206	6.00	9.00	3.00	10.00
Refgene28093_i0_length_303	4.00	5.00	3.00	19.00
Refgene16533_i0_length_651	68.14	247.77	205.72	116.94
Refgene10021_i0_length_1212	14.00	24.00	27.00	12.00
Refgene3451_i0_length_2366	191.00	69.00	12.00	1.00
Refgene43700_i0_length_228	8.00	10.00	21.00	0.00
Refgene2774_i0_length_2670	76.00	27.00	27.00	25.00
Refgene2483_i0_length_2804	171.00	484.00	291.00	392.00
Refgene3407_i3_length_291	17.00	67.00	43.00	94.96
Refgene13174_i0_length_924	30.00	75.00	7.00	2.00
Refgene7920_i0_length_1452	194.00	70.00	35.00	24.00
Refgene4588_i0_length_2019	74.18	27.86	38.22	17.22
Refgene10490_i0_length_1167	0.00	45.00	204.00	13.00
Refgene7072_i0_length_1560	493.00	427.00	282.00	505.00
Refgene17011_i0_length_621	120.00	37.00	65.00	20.00
Refgene3909_i0_length_2211	179.00	539.09	350.25	116.00
Refgene48376_i0_length_216	28.85	21.90	9.99	7.72
Refgene1291_i0_length_3765	54.00	448.00	427.00	866.00
Refgene12008_i0_length_1026	36.00	40.00	45.00	30.00
Refgene23879_i1_length_360	48.00	11.71	69.00	16.00
Refgene11447_i0_length_1080	15.00	77.00	173.00	41.00
Refgene20533_i0_length_444	85.00	469.00	509.00	328.00
Refgene14164_i1_length_839	2.00	6.00	13.00	372.98
Refgene29701_i0_length_290	31.00	17.00	3.00	11.00
Refgene20340_i0_length_453	37.00	28.00	27.00	30.00
Refgene53652_i0_length_207	2.00	9.00	13.00	5.00
Refgene30568_i0_length_284	2.00	12.00	9.00	7.00
Refgene11952_i0_length_1032	155.00	398.00	354.00	149.00
Refgene13493_i1_length_900	13.23	42.47	67.54	10.80
Refgene6588_i2_length_1575	35.22	218.09	728.98	494.69
Refgene72_i5_length_10224	251.19	229.31	245.68	144.49
Refgene9992_i1_length_1216	150.27	439.98	591.79	251.99
Refgene10297_i0_length_1185	2298.00	2543.00	3037.00	841.00
Refgene14397_i1_length_261	0.00	28.26	1167.58	153.17
Refgene26899_i0_length_319	15.00	52.00	12.00	25.00
Refgene16700_i0_length_642	20.00	90.00	295.00	76.00
Refgene7887_i0_length_1455	461.00	63.00	72.00	13.00
Refgene3560_i0_length_2327	983.00	7.00	3.00	3.00
Refgene39060_i0_length_240	11.00	10.00	6.00	17.00
Refgene22312_i0_length_395	6.00	133.00	135.00	133.00
Refgene16124_i0_length_681	1819.00	15771.00	17311.00	16232.00
Refgene241_i0_length_6945	1627.00	1334.00	252.00	176.00
Refgene6010_i0_length_1716	739.00	273.00	175.00	93.00
Refgene12181_i2_length_1014	443.61	189.27	71.78	36.71
Refgene8009_i0_length_1443	490.00	13.00	19.00	6.00
Refgene18526_i0_length_534	59.00	167.00	263.00	129.00
Refgene3534_i0_length_2337	11.00	40.00	113.00	28.00
Refgene20541_i0_length_444	13.58	24.03	376.06	1098.08
Refgene37205_i0_length_246	75.00	36.00	4.00	1.00
Refgene2568_i0_length_684	23.00	17.44	22.00	25.02
Refgene42718_i0_length_231	498.00	1148.00	269.00	613.00
Refgene1031_i1_length_4119	808.15	484.30	1098.86	541.48
Refgene13846_i0_length_864	338.00	843.00	473.00	275.00
Refgene52360_i0_length_210	1.00	22.00	47.00	10.00
Refgene52592_i0_length_210	12.00	6.00	4.00	5.00
Refgene17583_i1_length_585	94.00	49.03	339.73	114.09
Refgene54614_i0_length_207	3.00	6.00	6.00	7.00
Refgene19659_i0_length_477	0.00	24.00	68.00	52.00
Refgene3099_i1_length_2504	8609.91	15304.11	11885.48	4675.10
Refgene6834_i0_length_1590	317.00	452.00	391.00	474.00
Refgene11822_i0_length_1045	106.00	215.00	347.00	163.00
Refgene35355_i0_length_255	8.00	0.00	0.00	20.00
Refgene5809_i0_length_534	12.47	16.79	31.14	41.51
Refgene30975_i0_length_278	16.00	27.00	10.00	0.00
Refgene14326_i0_length_824	1830.00	2544.00	9492.00	5538.00
Refgene14543_i1_length_801	0.00	6.61	34.36	18.71
Refgene22404_i0_length_388	56.00	81.00	15.00	24.00
Refgene8928_i0_length_1332	1146.00	10655.00	10759.00	9514.00
Refgene771_i0_length_4618	167.09	203.00	122.99	80.00
Refgene5564_i0_length_1797	2.00	27.00	87.00	48.00
Refgene18743_i0_length_521	34.00	81.00	68.00	32.00
Refgene3886_i2_length_2219	760.37	351.27	126.13	173.50
Refgene5296_i1_length_1851	109.05	132.08	313.55	79.20
Refgene41461_i0_length_234	13.00	15.00	37.00	6.00
Refgene5273_i0_length_1854	121.00	718.00	264.00	144.00
Refgene14324_i1_length_825	54.00	5.00	26.00	9.00
Refgene20572_i0_length_444	0.00	1.00	6.00	16.00
Refgene139_i2_length_8245	62.64	305.57	241.15	434.00
Refgene9874_i0_length_1228	60.02	142.98	62.00	43.50
Refgene20077_i0_length_462	1.00	37.00	8.00	6.00
Refgene40630_i0_length_236	0.00	30.00	0.00	2.00
Refgene5761_i1_length_309	12.75	3.65	5.27	3.00
Refgene14656_i0_length_795	3.00	19.00	345.00	223.00
Refgene26914_i0_length_314	3.00	30.00	12.00	6.00
Refgene3841_i0_length_2226	114.00	99.00	106.00	76.00
Refgene21173_i0_length_423	10.00	10.00	5.00	6.00
Refgene5489_i0_length_1809	38.00	50.00	146.00	47.00
Refgene52948_i0_length_207	2.00	7.00	5.00	12.00
Refgene5502_i0_length_825	81.01	111.06	174.43	36.71
Refgene28587_i0_length_300	32.00	221.00	247.00	112.00
Refgene58586_i0_length_201	32.00	34.00	7.00	12.00
Refgene4230_i0_length_2112	37.00	54.00	76.00	13.00
Refgene29055_i0_length_291	12.00	72.00	35.00	15.00
Refgene6534_i0_length_1632	775.00	5271.00	6046.00	2109.00
Refgene15022_i0_length_768	33.00	131.00	96.00	16.00
Refgene189_i0_length_7479	286.84	86.30	65.04	143.89
Refgene5721_i0_length_1767	11.00	98.00	149.00	236.00
Refgene14492_i0_length_810	185.00	652.00	594.00	622.00
Refgene3065_i1_length_2436	13.45	166.86	101.40	124.19
Refgene13249_i0_length_918	6.00	6.00	2.00	79.00
Refgene7894_i0_length_1455	125.00	342.00	266.00	199.00
Refgene8908_i0_length_1335	39.00	128.00	154.00	18.00
Refgene15733_i0_length_708	89.00	280.00	143.00	96.00
Refgene23668_i0_length_363	0.00	1.77	32.36	13.56
Refgene29840_i0_length_288	17.00	22.00	39.00	25.00
Refgene1762_i0_length_3279	267.00	121.00	202.00	82.00
Refgene54936_i0_length_204	7.00	11.00	40.00	19.00
Refgene12319_i0_length_1002	23.00	100.00	55.00	37.00
Refgene49506_i0_length_216	5.00	19.00	7.00	4.00
Refgene45450_i0_length_222	4.00	36.00	25.00	43.00
Refgene31861_i0_length_275	3.00	8.00	5.00	6.00
Refgene3487_i0_length_2355	0.00	2.00	0.00	352.63
Refgene10499_i0_length_1167	61.05	72.77	83.05	38.55
Refgene24840_i0_length_343	11.00	53.00	30.00	36.00
Refgene6933_i0_length_1563	24.00	43.00	59.00	51.00
Refgene19613_i0_length_480	0.00	2.00	0.00	32.00
Refgene34559_i1_length_228	0.00	31.22	6.00	6.77
Refgene3277_i0_length_2439	175.00	458.00	514.00	200.00
Refgene16266_i0_length_672	162.86	508.55	351.45	148.79
Refgene16948_i1_length_627	899.67	3104.03	2994.51	2980.76
Refgene25202_i0_length_339	16.00	75.00	4.00	0.00
Refgene23376_i0_length_369	2573.00	623.00	206.00	202.00
Refgene9691_i0_length_1248	141.00	580.00	378.00	338.00
Refgene19460_i0_length_486	53.00	29.00	42.00	22.00
Refgene25635_i0_length_330	2.00	3.00	0.00	19.00
Refgene18313_i0_length_546	1.00	8.00	42.00	5.00
Refgene12262_i0_length_1005	23.00	18.00	23.00	0.00
Refgene6764_i0_length_1599	84.00	266.00	329.00	209.00
Refgene2733_i0_length_2691	119.00	40.00	53.00	10.00
Refgene52825_i0_length_210	170.45	86.66	42.75	48.00
Refgene32891_i0_length_267	247.00	207.00	45.00	76.00
Refgene33981_i0_length_262	13.00	24.00	16.00	0.00
Refgene11676_i0_length_1059	89.00	57.00	127.00	41.00
Refgene4033_i0_length_2172	1799.00	539.00	454.00	211.00
Refgene24450_i0_length_348	83.00	188.00	166.00	102.00
Refgene24209_i0_length_354	4.00	8.00	7.00	30.00
Refgene51384_i0_length_210	32.00	43.00	4.00	2.00
Refgene15488_i1_length_527	20.00	8.00	0.00	0.00
Refgene8630_i0_length_1365	265.00	173.00	94.00	149.00
Refgene15716_i0_length_710	4552.00	4796.00	1858.00	1431.00
Refgene353_i0_length_4560	78.07	44.40	190.78	66.77
Refgene3843_i0_length_2232	71.63	316.39	231.97	182.14
Refgene10515_i0_length_1167	462.95	328.96	899.85	764.37
Refgene55861_i0_length_204	139.00	31.00	23.00	24.00
Refgene34813_i0_length_258	65.00	1.00	1.00	0.00
Refgene8001_i0_length_1443	229.00	749.00	411.00	275.00
Refgene18553_i0_length_531	131.00	240.00	366.00	344.00
Refgene24090_i0_length_354	3.00	14.00	7.00	5.00
Refgene49559_i0_length_216	19.00	23.00	89.00	8.00
Refgene13419_i0_length_906	17.00	199.00	205.00	86.00
Refgene14698_i0_length_792	31.83	41.99	44.76	17.62
Refgene56740_i0_length_201	19.00	83.00	31.00	71.00
Refgene8737_i0_length_1353	33.00	78.20	48.48	25.00
Refgene7733_i0_length_1476	138.00	693.00	700.00	310.00
Refgene19749_i0_length_467	184.00	138.01	77.18	109.00
Refgene13957_i2_length_726	0.00	25.14	49.98	46.75
Refgene58326_i0_length_201	3.00	13.00	18.00	4.00
Refgene21314_i0_length_420	346.00	1093.00	728.00	359.00
Refgene3692_i0_length_2283	68.00	391.00	598.00	91.00
Refgene21527_i0_length_408	211.00	447.00	195.00	541.00
Refgene23168_i0_length_372	7.00	5.00	5.23	5.01
Refgene14467_i0_length_807	0.00	0.00	30.00	191.00
Refgene2246_i1_length_2946	6288.18	3487.72	1555.51	1096.95
Refgene23559_i0_length_365	59.92	405.43	153.75	210.88
Refgene48027_i0_length_220	146.00	102.00	133.00	148.00
Refgene49684_i0_length_215	39.00	47.00	16.00	14.00
Refgene18474_i1_length_315	114.17	1698.46	1702.37	3048.85
Refgene15900_i0_length_564	14.35	0.00	0.00	161.09
Refgene43428_i0_length_228	70.00	2.00	1.00	0.00
Refgene14441_i0_length_813	103.00	224.00	95.00	79.00
Refgene1627_i0_length_3408	197.00	4.00	23.00	13.00
Refgene41239_i0_length_234	0.00	9.00	11.00	2.00
Refgene527_i0_length_5328	337.49	2464.28	4274.90	6118.12
Refgene11631_i0_length_1062	185.00	236.00	353.00	166.00
Refgene4051_i2_length_679	9.54	35.81	27.67	23.09
Refgene9401_i0_length_1278	96.00	5.00	27.00	11.00
Refgene53731_i0_length_207	10.00	17.00	24.00	20.00
Refgene1297_i0_length_3753	1625.00	1582.00	1367.00	852.00
Refgene1373_i3_length_3645	84.48	188.23	164.54	100.01
Refgene11089_i0_length_1113	18.00	67.86	62.00	9.00
Refgene9533_i0_length_1266	70.00	6.00	20.00	6.00
Refgene2997_i0_length_2552	603.00	295.00	612.00	140.00
Refgene17661_i0_length_579	641.00	649.00	1063.00	3490.00
Refgene28992_i0_length_296	3.00	5.00	9.00	6.00
Refgene46696_i0_length_212	16.00	47.00	18.00	12.00
Refgene21348_i0_length_418	21.00	126.00	50.00	424.00
Refgene13584_i0_length_888	122.00	91.00	56.00	225.00
Refgene13755_i0_length_873	126.00	434.00	323.00	160.00
Refgene16169_i0_length_678	0.00	5.00	35.00	37.99
Refgene3875_i0_length_2219	143.00	51.00	153.00	43.00
Refgene2008_i0_length_3114	156.00	174.00	284.00	49.00
Refgene17563_i0_length_585	77.00	155.00	205.00	131.00
Refgene44057_i0_length_226	3.00	13.00	13.00	0.00
Refgene49930_i0_length_213	66.00	751.00	396.00	457.00
Refgene11637_i0_length_1062	29.00	124.00	2704.47	400.94
Refgene16785_i0_length_636	5.00	7.00	7.00	82.00
Refgene4737_i0_length_1980	276.27	42.83	140.59	35.91
Refgene16101_i0_length_681	9.00	4.00	1.00	43.00
Refgene23164_i0_length_371	785.00	1117.00	502.00	493.00
Refgene22298_i0_length_393	9.77	24.24	12.33	13.67
Refgene39708_i0_length_240	199.00	198.00	61.00	109.00
Refgene15669_i0_length_365	2.00	11.10	8.00	2.00
Refgene3602_i0_length_2313	59.00	104.00	98.00	103.00
Refgene2999_i0_length_2555	212.00	54.00	200.00	43.00
Refgene4411_i0_length_2067	75.00	103.00	137.00	96.00
Refgene23000_i0_length_376	0.00	2.00	3.00	21.00
Refgene6_i0_length_15012	555.00	115.00	82.00	121.00
Refgene23169_i0_length_372	507.00	479.00	156.00	475.00
Refgene7686_i1_length_1482	19.35	71.67	112.80	57.87
Refgene7745_i1_length_516	10.00	21.65	5.98	0.00
Refgene21630_i0_length_411	36.00	33.00	37.00	30.00
Refgene58108_i0_length_201	5.00	23.00	22.00	8.00
Refgene5245_i1_length_1859	90.00	198.00	937.00	336.00
Refgene26676_i0_length_318	39.00	2.00	0.00	0.00
Refgene35093_i0_length_258	10.00	35.00	9.00	0.00
Refgene2350_i0_length_2883	328.40	36.16	24.10	33.86
Refgene2173_i0_length_2997	57.34	333.23	191.20	133.76
Refgene2962_i0_length_2573	4.00	41.00	89.00	23.00
Refgene481_i1_length_5544	181.42	344.35	304.79	207.22
Refgene6249_i1_length_1680	33.90	56.89	40.38	43.14
Refgene7147_i0_length_942	13.07	30.37	8.05	8.01
Refgene30078_i0_length_287	38.00	39.00	26.00	19.00
Refgene7190_i0_length_1545	22.00	18.00	47.00	24.00
Refgene5092_i0_length_1888	90.00	786.00	914.00	519.00
Refgene18402_i0_length_540	64.00	201.00	351.00	101.00
Refgene14135_i0_length_840	250.20	634.08	1649.75	664.87
Refgene8648_i1_length_1210	166.14	82.24	108.90	34.37
Refgene19571_i0_length_480	11.00	19.00	22.00	8.00
Refgene17300_i0_length_603	590.00	23.00	0.00	2.00
Refgene3721_i0_length_2274	39.00	109.00	152.00	47.00
Refgene10414_i1_length_1176	442.72	921.30	870.63	587.89
Refgene13874_i0_length_864	3.00	36.00	10.00	3.00
Refgene37929_i0_length_245	23.00	1.00	8.00	5.00
Refgene828_i0_length_4492	9246.00	1934.00	1137.00	477.00
Refgene3754_i0_length_2262	219.99	860.00	468.50	385.41
Refgene48540_i0_length_216	6.00	3.00	5.00	7.00
Refgene53789_i0_length_207	30.00	51.00	94.00	26.00
Refgene21615_i0_length_411	0.00	4.89	11.94	7.08
Refgene9066_i0_length_1317	32.00	50.00	76.00	20.00
Refgene24074_i0_length_352	2.00	15.00	46.00	17.00
Refgene18074_i0_length_558	36.00	255.00	190.00	91.00
Refgene13061_i0_length_936	496.00	17.00	4.00	0.00
Refgene12936_i1_length_947	125.63	71.84	112.12	107.80
Refgene3501_i0_length_2350	1165.00	217.00	152.00	61.00
Refgene1385_i0_length_3651	71.00	98.00	117.00	63.00
Refgene3813_i0_length_2240	52.00	36.00	62.00	34.00
Refgene1864_i0_length_3213	153.00	40.00	133.00	29.00
Refgene4973_i0_length_1917	81.00	249.00	403.00	320.00
Refgene5129_i0_length_1881	4.00	6.00	353.00	151.00
Refgene4898_i0_length_1938	14290.00	15756.00	6863.00	7287.00
Refgene18097_i0_length_557	129.00	711.00	232.00	135.00
Refgene19194_i0_length_498	44.00	152.00	552.00	181.00
Refgene10135_i2_length_1203	21.00	137.11	148.93	89.71
Refgene31144_i0_length_279	342.00	54.00	27.00	39.00
Refgene6857_i0_length_1587	17.78	24.88	66.68	20.53
Refgene13047_i0_length_936	1340.00	3134.00	1798.00	1203.00
Refgene121_i0_length_8679	200.76	77.08	163.46	68.71
Refgene22092_i0_length_396	95.00	11.00	5.00	4.00
Refgene16447_i0_length_657	7.00	11.61	11.34	8.33
Refgene2741_i0_length_2688	103.00	225.00	180.00	125.00
Refgene30848_i0_length_282	0.00	10.00	8.00	3.00
Refgene28390_i0_length_302	3.00	19.39	18.99	1.67
Refgene50239_i0_length_213	11.00	11.00	8.00	12.00
Refgene402_i6_length_5853	169.63	69.44	119.29	137.64
Refgene8856_i0_length_1338	24.00	39.00	4.00	2.00
Refgene2492_i2_length_229	0.00	14.22	7.48	1.89
Refgene2020_i2_length_3111	701.21	325.35	205.68	359.51
Refgene13451_i0_length_903	256.00	155.00	746.00	307.00
Refgene14876_i0_length_666	0.00	14.35	35.75	23.85
Refgene38702_i0_length_242	1.00	3.00	17.00	1.00
Refgene10458_i0_length_1170	78.00	46.00	74.00	6.00
Refgene13269_i0_length_918	81.00	66.00	98.00	17.00
Refgene9404_i0_length_1278	464.00	21.00	9.00	15.00
Refgene4932_i0_length_1929	62.15	19.75	86.51	18.77
Refgene17114_i0_length_614	6.00	4.00	0.00	71.00
Refgene5924_i0_length_1731	33.00	14.00	733.00	97.00
Refgene39342_i0_length_240	5.00	5.00	45.00	38.00
Refgene5618_i0_length_1786	102.00	119.00	131.00	43.00
Refgene13581_i1_length_316	48.00	623.29	208.00	259.00
Refgene32572_i0_length_270	40.00	2.00	5.00	11.00
Refgene845_i0_length_4461	109.00	406.00	269.00	104.00
Refgene12067_i1_length_1023	353.00	631.00	1984.00	2765.00
Refgene15801_i0_length_705	108.92	229.00	260.50	78.51
Refgene11041_i0_length_1116	5.00	8.00	39.00	5.00
Refgene28493_i0_length_300	11.00	4.00	4.00	4.00
Refgene13033_i0_length_936	49.00	12.00	11.00	0.00
Refgene36575_i0_length_253	8.00	3.00	7.00	3.00
Refgene1977_i0_length_3135	902.00	354.00	959.00	284.00
Refgene10389_i2_length_1179	161.73	204.08	275.65	294.55
Refgene6016_i0_length_1716	2.00	3.00	5.00	191.00
Refgene4818_i0_length_1956	25.00	18.00	39.00	34.00
Refgene51204_i0_length_213	72.00	67.00	37.00	12.00
Refgene21773_i0_length_407	1.00	23.00	30.00	50.00
Refgene2445_i0_length_2826	26.00	146.00	269.00	186.00
Refgene7750_i1_length_248	2.01	24.21	2.00	6.00
Refgene29768_i0_length_288	24.00	131.00	115.00	167.00
Refgene17732_i0_length_576	103.00	542.43	675.00	153.00
Refgene12921_i0_length_948	9.00	85.00	116.00	76.00
Refgene277_i0_length_6594	228.02	876.34	1393.98	804.31
Refgene124_i1_length_8640	4432.98	5702.33	5146.22	3988.01
Refgene3771_i0_length_2253	40.00	38.00	375.00	114.00
Refgene1948_i0_length_3153	22.00	52.00	89.00	59.00
Refgene47210_i0_length_219	31.00	11.00	4.00	0.00
Refgene5823_i0_length_1749	71.00	6.00	58.00	16.00
Refgene44845_i0_length_225	72.00	20.00	3.00	0.00
Refgene12326_i0_length_999	17.00	13.44	12.70	15.00
Refgene5853_i7_length_1656	116.28	46.54	23.26	6.49
Refgene18895_i0_length_513	0.00	1.00	36.00	17.00
Refgene2674_i1_length_2439	224.73	657.52	334.01	284.88
Refgene28234_i0_length_303	7.00	33.00	35.00	13.00
Refgene7057_i0_length_1563	27.87	45.95	100.43	69.10
Refgene6104_i0_length_1700	598.00	280.00	270.00	36.00
Refgene4212_i0_length_2120	102.00	357.00	565.00	630.00
Refgene19499_i0_length_486	221.00	1248.00	694.00	396.00
Refgene3943_i1_length_2199	96.00	431.01	296.39	230.02
Refgene528_i0_length_5324	207.00	150.00	257.00	140.00
Refgene28485_i0_length_300	71.00	50.00	39.00	16.00
Refgene15586_i1_length_279	3.00	9.00	2.00	8.00
Refgene2666_i5_length_2710	15.31	125.05	89.81	33.95
Refgene19009_i0_length_507	54.00	244.00	282.00	107.00
Refgene1295_i0_length_3759	129.00	345.00	566.00	233.00
Refgene4548_i1_length_360	18.84	32.30	34.02	26.16
Refgene16704_i0_length_642	111.00	90.00	507.00	169.00
Refgene2120_i0_length_3036	543.00	1683.00	847.00	525.00
Refgene14674_i0_length_795	2.00	58.00	146.00	345.00
Refgene21105_i0_length_426	0.00	2.00	4.00	20.00
Refgene4439_i0_length_714	82.91	5.71	7.82	0.00
Refgene14182_i0_length_837	48.00	100.00	251.00	20.00
Refgene26406_i0_length_320	30.00	4.00	5.00	0.00
Refgene6017_i0_length_1716	32.00	94.00	250.00	95.00
Refgene8199_i0_length_549	0.00	7.00	13.98	32.45
Refgene3082_i0_length_1971	2.00	25.68	272.77	188.15
Refgene42056_i0_length_231	187.00	444.00	205.00	225.00
Refgene17492_i0_length_587	2.00	16.00	202.87	114.00
Refgene54510_i0_length_206	69.00	114.00	49.00	27.00
Refgene15470_i0_length_729	0.00	6.00	125.00	65.00
Refgene8871_i0_length_1338	0.00	3.00	448.00	26.00
Refgene40867_i0_length_234	0.00	17.00	79.00	30.00
Refgene129_i0_length_8572	520.11	1027.72	2629.92	1781.81
Refgene21928_i0_length_402	125.00	385.00	898.00	409.00
Refgene5441_i0_length_1821	86.37	595.44	1152.97	442.60
Refgene26441_i0_length_321	92.00	25.00	5.00	0.00
Refgene26190_i0_length_324	83.00	34.00	8.00	41.00
Refgene953_i0_length_4253	7.00	68.00	150.00	33.00
Refgene16183_i3_length_246	274.88	334.56	211.80	228.91
Refgene52511_i0_length_210	29.00	27.00	15.00	37.00
Refgene13702_i0_length_879	45.00	74.00	146.00	73.00
Refgene709_i0_length_4764	18257.00	4236.00	1767.00	1578.00
Refgene4028_i0_length_2172	62.00	124.00	81.00	50.00
Refgene3666_i0_length_2292	88.00	488.00	601.00	219.00
Refgene648_i2_length_4909	769.82	1937.00	1441.77	576.13
Refgene13935_i0_length_858	135.00	125.00	235.00	84.00
Refgene14584_i0_length_801	10.00	25.00	77.00	15.00
Refgene27900_i0_length_303	7.00	14.00	6.00	10.00
Refgene10817_i0_length_1140	529.00	270.00	783.00	240.00
Refgene4426_i0_length_1215	59.56	110.94	61.16	120.09
Refgene4619_i0_length_2013	2.00	0.00	227.16	0.00
Refgene18807_i0_length_519	146.00	0.00	1.00	0.00
Refgene5853_i2_length_1719	231.63	127.13	48.51	93.62
Refgene2379_i0_length_2871	28.93	67.70	114.24	115.51
Refgene23251_i0_length_368	9.00	7.00	3.00	1.00
Refgene55998_i0_length_204	35.00	25.00	68.00	38.00
Refgene58495_i0_length_202	8.00	16.00	8.00	0.00
Refgene17002_i0_length_621	24.00	64.00	39.00	15.00
Refgene1102_i2_length_2355	599.74	381.61	289.30	68.00
Refgene31245_i0_length_279	36.00	221.00	136.00	222.00
Refgene1201_i0_length_3870	10.00	101.00	895.00	1747.00
Refgene5162_i0_length_1875	101.00	178.00	136.00	115.00
Refgene21564_i0_length_406	109.00	229.00	89.00	135.00
Refgene10978_i1_length_876	5.00	23.59	105.98	30.71
Refgene29125_i0_length_294	33.00	44.00	30.00	23.00
Refgene17578_i0_length_585	0.00	45.00	41.00	22.00
Refgene49647_i0_length_213	5.00	24.00	24.00	7.00
Refgene12964_i0_length_942	2.00	25.00	55.00	18.00
Refgene1441_i0_length_3582	554.00	1518.00	830.00	268.00
Refgene39149_i0_length_240	15.00	28.00	41.00	21.00
Refgene19583_i0_length_480	119.00	491.00	557.00	213.00
Refgene1834_i0_length_3236	2.00	3.00	1268.00	167.00
Refgene95_i1_length_9475	1039.31	760.00	482.86	245.51
Refgene12881_i0_length_951	130.41	5.89	10.10	4.78
Refgene58631_i0_length_200	5.00	49.00	42.00	2.00
Refgene5116_i0_length_1884	413.00	1452.00	2374.00	556.00
Refgene30577_i0_length_284	122.00	34.00	57.00	117.00
Refgene2337_i0_length_2892	26.00	13.00	106.00	23.00
Refgene822_i0_length_4509	56.00	80.00	146.00	65.00
Refgene51808_i0_length_210	2.00	146.00	31.00	8.00
Refgene16008_i0_length_689	45.00	27.00	38.00	19.00
Refgene6268_i0_length_1677	654.00	1452.00	1302.00	760.00
Refgene9675_i0_length_1249	171.08	31.59	27.37	10.00
Refgene8223_i0_length_1414	47.00	109.00	308.00	82.00
Refgene4994_i0_length_1911	29.00	91.00	116.00	17.00
Refgene24935_i0_length_342	6.00	8.00	17.00	9.00
Refgene6476_i1_length_1641	44.00	88.00	35.00	23.00
Refgene8247_i0_length_661	14.88	29.99	11.98	20.99
Refgene6014_i0_length_1716	440.00	204.00	112.00	51.00
Refgene6264_i0_length_1683	87.00	191.00	153.00	125.00
Refgene1004_i1_length_609	20.57	98.30	48.12	75.77
Refgene24826_i1_length_345	14.00	53.00	27.00	21.00
Refgene27182_i0_length_313	0.00	53.00	23.00	24.00
Refgene19780_i0_length_471	27894.06	27233.90	16105.94	13894.73
Refgene2758_i0_length_2679	34.00	152.00	42.00	23.00
Refgene209_i0_length_7256	292.00	313.00	204.00	312.00
Refgene57782_i0_length_201	11.00	64.00	25.00	44.00
Refgene9406_i0_length_1278	19.43	21.07	34.39	10.04
Refgene7489_i1_length_1509	24.00	49.00	67.46	13.00
Refgene53_i0_length_11058	512.00	377.00	179.00	1157.00
Refgene14447_i0_length_813	359.00	448.00	263.00	125.00
Refgene15997_i0_length_690	90.14	397.33	134.66	183.21
Refgene11427_i0_length_1081	363.00	511.00	231.00	428.00
Refgene38898_i0_length_241	14.00	4.00	2.00	1.00
Refgene6754_i0_length_1590	160.00	4.00	1.00	19.00
Refgene24732_i0_length_345	10.00	150.00	44.00	59.00
Refgene25736_i0_length_330	84.00	593.00	1200.00	459.00
Refgene15441_i0_length_732	99.00	32.00	68.00	15.00
Refgene14142_i0_length_840	17.00	45.00	55.00	51.00
Refgene7922_i0_length_1455	271.00	96.00	331.00	47.00
Refgene8308_i0_length_1404	703.00	167.00	129.00	96.00
Refgene51117_i0_length_212	51.00	43.00	9.00	14.00
Refgene39686_i0_length_239	32.00	10.00	7.00	2.00
Refgene9906_i0_length_1224	498.00	484.00	221.00	232.00
Refgene4171_i0_length_2130	202.00	182.00	392.00	96.00
Refgene55409_i0_length_204	0.00	28.00	66.00	8.00
Refgene9499_i0_length_1269	19.00	41.00	62.00	21.00
Refgene13753_i0_length_873	56.00	37.00	190.00	32.00
Refgene5453_i0_length_1818	475.00	2763.00	2347.00	1081.52
Refgene18346_i0_length_543	23.12	10.00	18.22	7.00
Refgene11064_i0_length_1113	0.00	31.00	40.00	51.00
Refgene7265_i2_length_1537	247.27	109.07	192.47	113.42
Refgene13501_i0_length_897	11.99	20.61	14.36	8.00
Refgene58719_i0_length_202	22.00	7.00	1.00	0.00
Refgene11623_i5_length_1034	569.34	3301.83	2015.49	734.13
Refgene14246_i0_length_831	11.00	8.00	1991.00	304.00
Refgene5673_i0_length_1593	186.93	59.78	24.18	45.48
Refgene3613_i0_length_2307	122.00	572.00	888.00	644.00
Refgene36522_i0_length_252	0.00	2.00	0.00	26.00
Refgene14693_i0_length_792	12.00	36.00	119.00	736.00
Refgene11195_i0_length_1103	81.00	26.00	54.00	12.00
Refgene8852_i0_length_1335	83.00	867.00	566.00	864.00
Refgene1208_i2_length_3858	65.98	76.54	48.51	15.29
Refgene5644_i1_length_258	16.00	9.62	4.00	2.99
Refgene2053_i1_length_3081	4469.98	1222.80	2395.07	761.96
Refgene8755_i1_length_1351	1915.40	777.18	1079.76	544.30
Refgene9143_i0_length_1308	229.42	278.96	156.49	122.99
Refgene37249_i0_length_249	58.21	2.00	0.00	0.00
Refgene19172_i2_length_230	191.53	202.95	202.69	251.08
Refgene7696_i0_length_1477	1.00	37.00	40.00	55.00
Refgene2239_i15_length_1343	14.32	32.27	38.69	58.06
Refgene14419_i0_length_816	103.00	286.00	87.00	9.00
Refgene24072_i0_length_353	75.00	76.00	25.00	81.00
Refgene46212_i0_length_222	18.00	33.00	11.00	16.00
Refgene22124_i0_length_396	139.00	226.00	128.00	102.00
Refgene25823_i0_length_329	19.00	12.00	5.00	9.00
Refgene17792_i0_length_573	50.00	116.00	181.00	77.00
Refgene15535_i0_length_722	175.00	610.00	334.00	357.00
Refgene9707_i0_length_1247	74.00	216.00	129.00	168.00
Refgene9076_i0_length_1317	41.00	203.00	487.00	196.00
Refgene25311_i0_length_336	88.00	17.00	50.00	41.00
Refgene11501_i0_length_1074	14.00	7.00	33.00	12.00
Refgene36818_i0_length_249	71.00	39.00	19.00	90.00
Refgene38036_i1_length_231	27.00	29.00	38.00	30.00
Refgene7767_i0_length_1473	310.00	153.00	105.00	68.00
Refgene8005_i0_length_1443	5.00	47.00	38.00	35.00
Refgene29683_i0_length_290	12.00	17.00	13.05	11.00
Refgene10810_i0_length_1140	2.00	1.00	2.00	65.00
Refgene21371_i0_length_417	0.00	4.00	72.00	71.00
Refgene9511_i0_length_1269	74.00	92.00	204.00	45.00
Refgene2322_i0_length_2904	90.00	113.00	158.00	84.00
Refgene15350_i0_length_738	33.00	31.00	52.00	25.00
Refgene31971_i0_length_273	28.00	23.00	22.00	13.00
Refgene31090_i0_length_279	0.00	1.00	33.00	108.00
Refgene13006_i0_length_939	960.80	3245.92	8024.25	2760.13
Refgene3953_i0_length_2196	15.00	13.00	79.00	15.00
Refgene25034_i0_length_206	28.10	15.39	4.55	7.43
Refgene3408_i1_length_2386	112.00	82.00	1096.00	89.00
Refgene12634_i0_length_972	116.00	99.00	90.00	41.00
Refgene10403_i0_length_1176	1002.00	421.00	380.00	442.00
Refgene51489_i0_length_210	0.00	15.00	9.00	8.00
Refgene6679_i2_length_1614	888.58	475.97	758.58	354.32
Refgene15132_i1_length_474	0.00	37.28	32.30	0.00
Refgene7091_i0_length_1557	106.00	24.00	56.00	24.00
Refgene5553_i0_length_1797	13.00	50.00	52.00	220.00
Refgene7910_i1_length_705	132.23	274.13	31.28	61.85
Refgene52699_i0_length_211	27.00	8.00	4.00	3.00
Refgene17165_i0_length_613	130.00	115.00	176.00	178.00
Refgene7865_i1_length_1044	2643.51	33272.13	33265.66	41462.01
Refgene1143_i0_length_3942	64.00	141.00	170.00	59.00
Refgene32794_i0_length_270	29.90	534.17	358.77	358.29
Refgene12247_i0_length_1008	204.00	272.00	818.00	450.00
Refgene4549_i0_length_2028	72.00	176.00	291.00	61.00
Refgene7027_i0_length_1566	164.00	95.00	130.00	51.00
Refgene1142_i0_length_3945	125.00	39.00	59.00	35.00
Refgene8525_i0_length_1377	117.00	252.00	293.00	128.00
Refgene5316_i1_length_1849	41.38	168.34	364.81	104.18
Refgene2865_i0_length_2622	811.00	3233.22	4496.89	5568.60
Refgene13346_i1_length_912	156.59	56.76	95.15	56.48
Refgene6968_i0_length_1572	11.00	22.00	177.00	45.00
Refgene3406_i1_length_2385	211.68	510.11	300.35	260.38
Refgene5530_i0_length_1800	36.42	46.79	56.00	29.48
Refgene11094_i0_length_1110	36.00	38.00	47.00	26.00
Refgene8111_i0_length_1428	49.00	118.00	1689.00	213.00
Refgene36887_i0_length_249	558.00	249.00	119.00	200.00
Refgene3105_i0_length_2511	78.71	132.62	100.12	50.45
Refgene6142_i0_length_1694	195.00	322.00	406.00	87.00
Refgene4217_i0_length_2118	48.00	46.00	127.00	28.00
Refgene1469_i0_length_3556	332.98	263.60	102.00	57.00
Refgene15428_i0_length_732	73.00	312.00	378.00	243.00
Refgene18633_i0_length_528	0.00	7.00	51.00	481.00
Refgene7683_i0_length_1480	87.00	74.00	303.00	74.00
Refgene5412_i0_length_1824	119.00	249.00	210.00	68.00
Refgene8752_i0_length_291	14.00	5.00	3.00	0.00
Refgene47880_i0_length_219	159.00	105.00	35.00	53.00
Refgene472_i1_length_3684	28.21	51.04	89.91	30.04
Refgene33473_i0_length_264	19.00	85.00	103.00	103.00
Refgene10229_i2_length_894	425.31	1488.79	979.37	587.32
Refgene19046_i0_length_506	0.00	6.00	6.00	14.00
Refgene15817_i0_length_702	142.00	135.00	58.00	73.00
Refgene13357_i0_length_905	0.00	9.00	46.00	8.00
Refgene1795_i1_length_3267	216.85	156.89	180.35	97.95
Refgene2201_i0_length_2970	7192.00	998.00	379.00	208.00
Refgene1312_i0_length_3694	949.00	547.00	262.00	161.00
Refgene5384_i2_length_1833	108.79	132.24	439.53	163.25
Refgene1839_i0_length_3237	21.00	103.00	102.00	83.00
Refgene58489_i0_length_201	19.00	2.00	3.00	0.00
Refgene12201_i0_length_1011	201.00	233.00	383.00	86.00
Refgene15871_i0_length_699	190.00	293.00	516.00	124.00
Refgene4096_i0_length_2151	153.73	68.41	55.55	28.90
Refgene8668_i0_length_1362	4.00	13.00	33.00	39.00
Refgene37566_i0_length_246	6.00	32.00	12.00	8.00
Refgene18623_i0_length_528	31.00	266.00	598.00	347.00
Refgene11_i0_length_14508	899.00	495.00	462.00	306.00
Refgene4268_i0_length_2103	148.00	94.00	91.00	41.00
Refgene4928_i0_length_1929	95.00	152.00	289.00	69.00
Refgene38412_i0_length_243	43.00	335.00	403.00	199.00
Refgene6959_i0_length_1575	0.00	40.00	37.00	17.00
Refgene13058_i0_length_933	14.00	58.00	22.00	33.00
Refgene56598_i0_length_204	14.00	21.00	8.00	1.00
Refgene6907_i0_length_1581	76.00	41.00	32.00	17.00
Refgene943_i1_length_4263	750.76	294.88	341.49	162.00
Refgene38081_i0_length_244	7.00	11.00	18.00	4.00
Refgene3222_i0_length_2463	599.00	181.00	780.00	157.00
Refgene1635_i1_length_3402	1126.34	3838.82	2269.74	1322.88
Refgene21523_i0_length_414	9.00	20.00	15.00	5.00
Refgene11662_i0_length_1060	283.00	78.00	95.00	17.00
Refgene49627_i0_length_216	40.00	121.00	55.00	23.00
Refgene276_i0_length_411	39.38	11.63	5.88	2.12
Refgene16508_i0_length_654	6121.00	11198.00	3305.00	3318.00
Refgene634_i0_length_4970	6450.00	4484.00	3082.00	1471.00
Refgene407_i2_length_5823	372.34	828.77	2043.40	1073.34
Refgene8839_i0_length_1341	34.00	41.00	65.00	10.00
Refgene26481_i0_length_321	111.00	149.00	113.00	247.00
Refgene5951_i1_length_1728	37.61	63.04	87.32	44.20
Refgene5118_i0_length_1880	35.00	47.00	131.00	51.00
Refgene4007_i0_length_2180	260.00	711.00	318.00	361.00
Refgene10011_i0_length_1212	218.00	126.00	104.00	70.00
Refgene7346_i0_length_1527	297.00	655.00	605.00	1006.00
Refgene4709_i0_length_1986	40.00	131.00	202.00	43.00
Refgene27079_i0_length_312	1146.00	1061.00	269.00	685.00
Refgene41845_i0_length_232	362.00	1001.00	253.00	154.00
Refgene7718_i1_length_1479	221.00	568.00	740.00	206.00
Refgene33167_i0_length_255	3.00	48.00	33.00	6.00
Refgene17824_i0_length_573	0.00	4.00	11.00	119.00
Refgene20628_i0_length_441	84.00	119.00	152.00	56.00
Refgene2749_i1_length_1302	42.89	49.32	106.81	46.21
Refgene3591_i0_length_2319	109.04	230.57	670.12	709.68
Refgene8713_i0_length_1356	18.00	85.00	165.00	322.00
Refgene7363_i0_length_1524	113.00	591.00	688.00	253.00
Refgene4314_i0_length_2091	160.00	81.00	108.00	52.00
Refgene7107_i0_length_1431	78.22	59.08	84.92	35.35
Refgene49453_i0_length_212	16.00	8.00	1.00	3.00
Refgene20682_i1_length_305	6.00	108.00	49.07	19.03
Refgene1032_i0_length_4103	118.00	167.00	52.00	67.00
Refgene51259_i0_length_212	4.00	12.00	44.00	71.00
Refgene23172_i0_length_372	43.00	68.00	252.00	84.00
Refgene35929_i0_length_253	51.00	34.00	13.00	26.00
Refgene222_i0_length_681	25.58	42.44	30.25	39.91
Refgene10607_i0_length_1158	597.00	3692.00	3309.00	2974.00
Refgene16661_i0_length_645	39.00	19.00	22.00	11.00
Refgene4436_i10_length_276	13.55	21.94	8.11	22.69
Refgene33908_i0_length_267	4.00	32.00	16.00	28.00
Refgene16574_i0_length_651	0.00	6.00	17.00	2190.00
Refgene4497_i0_length_570	18.00	8.00	2.99	8.00
Refgene564_i0_length_5213	387.00	2297.00	525.00	88.00
Refgene4288_i0_length_2097	197.00	19.00	5.00	8.00
Refgene12153_i0_length_1014	53.00	28.00	94.00	40.00
Refgene4982_i0_length_1914	5.00	22.00	284.00	45.00
Refgene19323_i0_length_492	0.00	8.00	25.00	4.00
Refgene27246_i0_length_321	5.00	0.00	0.00	22.00
Refgene54_i0_length_11030	5621.53	30356.23	18273.30	11324.06
Refgene1254_i0_length_3800	55.00	156.00	116.00	56.00
Refgene10661_i0_length_1152	58.53	148.15	122.51	45.93
Refgene6391_i0_length_1653	2421.00	1133.00	693.00	372.00
Refgene8323_i0_length_1401	65.00	159.00	513.00	185.00
Refgene13298_i0_length_913	0.00	1.00	45.00	425.00
Refgene53829_i0_length_207	1.00	4.00	6.00	12.00
Refgene15332_i0_length_741	36.66	51.43	59.58	116.95
Refgene32316_i0_length_272	26.00	135.00	86.00	50.00
Refgene29367_i0_length_293	99.24	71.75	34.99	33.00
Refgene11341_i0_length_1089	7.00	78.00	113.00	34.00
Refgene20421_i1_length_450	433.94	1160.38	689.16	495.07
Refgene16203_i0_length_675	15.00	57.00	195.00	171.00
Refgene5902_i0_length_1734	296.00	24.00	12.00	63.00
Refgene30405_i0_length_285	62.00	68.00	44.00	133.00
Refgene15815_i0_length_702	85.00	115.00	275.00	55.00
Refgene2953_i0_length_2580	47.71	87.96	58.51	289.11
Refgene774_i0_length_4608	1273.00	611.00	510.00	146.00
Refgene26387_i0_length_322	5.00	13.00	5.00	9.00
Refgene4227_i0_length_2115	11.00	30.00	29.00	133.00
Refgene10478_i3_length_488	239.00	44.00	86.00	353.00
Refgene799_i0_length_4548	232.70	426.93	548.75	225.58
Refgene7652_i0_length_1485	484.00	587.00	797.00	274.00
Refgene3570_i2_length_2327	683.79	208.84	223.93	199.57
Refgene3336_i0_length_2418	408.00	56.00	63.00	20.00
Refgene2321_i1_length_1749	16.33	47.47	23.00	9.47
Refgene57242_i0_length_201	25.00	155.00	37.00	72.00
Refgene24701_i0_length_345	19.00	44.00	35.00	19.00
Refgene8812_i0_length_1344	36.00	122.00	853.00	174.00
Refgene7626_i0_length_1488	488.00	88.00	122.00	98.00
Refgene33379_i0_length_266	6.00	9.00	4.00	4.00
Refgene46602_i0_length_222	56.00	42.00	29.00	20.00
Refgene8257_i0_length_1410	106.00	155.00	219.00	55.00
Refgene29434_i0_length_291	47.00	122.00	76.00	105.00
Refgene12815_i0_length_957	141.00	548.00	209.00	136.00
Refgene12675_i0_length_969	704.00	341.00	313.00	219.00
Refgene54416_i0_length_207	24.00	8.00	20.00	8.00
Refgene17458_i0_length_591	72.44	25.06	18.43	4.99
Refgene1187_i0_length_3889	213.79	164.39	127.23	73.00
Refgene8850_i0_length_1341	4.00	8.00	5164.00	20.00
Refgene52334_i0_length_210	57.00	108.00	108.00	87.00
Refgene5896_i0_length_1735	355.00	607.00	612.00	229.00
Refgene3478_i0_length_2358	716.00	165.00	193.00	82.00
Refgene3963_i1_length_2040	10.27	78.92	75.33	57.08
Refgene12807_i1_length_960	15.00	96.00	196.00	49.00
Refgene5174_i0_length_1869	14.03	37.85	87.03	20.81
Refgene7238_i0_length_1539	5.00	10.00	16.00	49.00
Refgene21757_i0_length_406	7.00	6.00	2.00	12.00
Refgene9937_i0_length_1189	866.00	1106.00	1246.00	1826.00
Refgene11293_i1_length_1080	12.00	0.00	94.66	15.16
Refgene19963_i0_length_461	0.00	49.00	142.01	122.29
Refgene766_i0_length_4230	16.93	113.57	65.87	39.28
Refgene14525_i0_length_807	3.00	25.00	18.00	23.00
Refgene2889_i0_length_2610	843.00	832.00	2214.17	1469.00
Refgene56593_i0_length_204	4.00	21.00	14.00	10.00
Refgene51_i2_length_11172	62.76	163.73	650.63	479.41
Refgene17855_i0_length_570	21.00	32.00	1664.00	2173.00
Refgene764_i1_length_4632	159.03	71.00	174.00	56.00
Refgene13890_i0_length_861	42.34	14.00	31.43	24.93
Refgene28651_i0_length_300	21.00	5.00	4.00	2.00
Refgene3070_i0_length_2523	159.67	121.59	134.94	42.14
Refgene3556_i1_length_1626	0.00	12.66	76.32	23.47
Refgene23125_i1_length_375	202.00	1092.00	907.00	1381.00
Refgene17638_i0_length_475	824.27	6234.22	2361.50	4626.89
Refgene36612_i0_length_249	11.00	5.00	7.00	5.00
Refgene5352_i0_length_1839	135.00	52.00	89.00	12.00
Refgene55644_i0_length_204	0.00	51.00	8.00	3.00
Refgene54069_i0_length_207	28.00	19.00	14.00	3.00
Refgene27741_i0_length_308	31.34	52.49	13.10	63.05
Refgene9536_i0_length_1266	103.00	269.00	274.00	72.00
Refgene29122_i0_length_294	35.00	39.00	45.00	24.00
Refgene41125_i0_length_234	136.00	709.00	589.00	203.00
Refgene6518_i1_length_1527	0.00	1.00	82.90	17.33
Refgene17967_i0_length_563	29.00	9.00	7.00	6.00
Refgene16506_i0_length_654	67.00	144.00	98.00	77.00
Refgene17830_i0_length_571	19.00	50.01	32.00	9.00
Refgene31_i0_length_12531	151.00	268.00	2110.00	7251.00
Refgene21778_i0_length_406	293.00	6.00	0.00	1.00
Refgene20648_i0_length_441	3.00	1.00	26.00	119.00
Refgene9256_i0_length_1282	11.51	22.05	110.03	173.51
Refgene7494_i0_length_1506	49.00	135.00	86.00	69.00
Refgene2154_i0_length_3009	858.00	575.00	1355.00	773.00
Refgene20929_i0_length_430	232.00	551.00	1966.00	780.00
Refgene2419_i1_length_2844	82.00	28.11	84.00	17.00
Refgene20751_i0_length_437	7.00	12.00	9.00	0.00
Refgene7079_i0_length_1560	38.00	127.00	195.00	160.00
Refgene12025_i3_length_1026	1605.59	1071.02	1124.59	362.23
Refgene12567_i0_length_978	288.00	418.00	250.00	149.00
Refgene35765_i0_length_255	0.00	1.00	12.00	17.00
Refgene2056_i0_length_3078	0.00	5.00	128.00	24.00
Refgene9278_i0_length_1293	904.29	202.83	1308.67	731.03
Refgene27490_i0_length_294	2.00	13.00	60.00	27.00
Refgene26939_i0_length_315	9.00	42.00	57.00	25.00
Refgene674_i0_length_4842	1233.00	630.00	1043.00	378.00
Refgene13616_i0_length_885	176.00	309.00	470.00	243.00
Refgene17756_i0_length_576	51.90	1.00	3.00	6.00
Refgene7529_i0_length_1503	306.00	28.00	72.00	14.00
Refgene19504_i0_length_486	109.00	270.00	437.00	251.00
Refgene51182_i0_length_212	53.00	389.00	139.00	148.00
Refgene2481_i0_length_2808	565.00	550.00	350.00	183.00
Refgene1595_i0_length_3435	328.00	469.00	545.00	239.00
Refgene27278_i0_length_312	10.00	21.00	30.00	7.00
Refgene56403_i0_length_204	83.00	18.00	8.00	1.00
Refgene39526_i0_length_240	48.00	184.00	72.00	158.00
Refgene27420_i0_length_312	6.00	5.00	11.00	14.00
Refgene949_i2_length_4256	11727.36	8097.76	2685.67	5556.92
Refgene11634_i0_length_1062	178.00	47.00	31.00	5.00
Refgene31324_i0_length_279	0.00	16.00	34.00	60.00
Refgene9689_i0_length_1248	224.00	220.00	160.00	113.00
Refgene4012_i0_length_2172	404.00	154.00	379.00	511.00
Refgene10946_i0_length_1128	17.00	21.00	131.00	300.00
Refgene4686_i0_length_1992	34.00	186.00	338.00	104.00
Refgene4197_i5_length_423	3.00	21.58	1.11	2.00
Refgene19361_i1_length_492	45.89	48.00	174.70	144.02
Refgene4595_i0_length_2016	1198.00	697.00	482.00	194.00
Refgene11902_i0_length_1035	175.28	549.27	1927.40	692.63
Refgene37324_i0_length_248	25.00	49.00	1820.00	561.00
Refgene573_i0_length_4074	39.15	94.67	190.08	194.06
Refgene38032_i0_length_239	2.00	12.00	7.00	6.00
Refgene21933_i0_length_402	0.00	0.00	27.00	14.00
Refgene15976_i1_length_693	47.59	32.76	57.80	19.99
Refgene7871_i0_length_1458	30.00	46.00	82.00	26.00
Refgene2009_i0_length_3112	913.00	520.00	590.00	351.00
Refgene15985_i2_length_691	51.00	248.92	346.00	153.00
Refgene14917_i2_length_778	64.00	97.00	55.00	145.00
Refgene29201_i0_length_294	6.00	2.00	5.00	13.00
Refgene12555_i0_length_978	0.00	14.00	26.00	9.00
Refgene38838_i0_length_219	0.00	5.38	3.00	24.40
Refgene4565_i0_length_2025	90.00	26.00	34.00	37.00
Refgene1968_i0_length_3144	170.00	153.00	230.00	78.00
Refgene980_i0_length_4209	364.00	186.00	173.00	76.00
Refgene32821_i0_length_269	6.00	16.00	10.00	17.00
Refgene3132_i0_length_2502	43.00	82.00	186.00	88.00
Refgene11762_i0_length_1050	19.00	78.00	131.00	37.00
Refgene2132_i1_length_1530	659.08	252.26	253.14	85.64
Refgene5258_i0_length_1857	101.00	26.00	68.00	23.00
Refgene41763_i0_length_236	6.00	18.00	18.00	2.00
Refgene15026_i0_length_768	739.00	868.00	538.00	383.00
Refgene2909_i0_length_2601	49.10	24.23	42.91	34.45
Refgene376_i0_length_5943	58.00	281.00	70.00	61.00
Refgene27011_i0_length_315	52.00	11.00	3.00	2.00
Refgene43454_i0_length_228	97.00	76.00	43.00	11.00
Refgene36456_i0_length_252	33.00	143.00	58.00	63.00
Refgene21792_i0_length_403	11.00	20.00	16.00	14.00
Refgene13898_i0_length_861	9.00	129.00	97.00	45.00
Refgene14915_i1_length_777	3099.04	29189.16	28507.69	41238.31
Refgene30989_i0_length_281	462.35	1114.14	648.33	625.07
Refgene7322_i0_length_1530	52.00	149.00	220.00	65.00
Refgene20448_i0_length_447	162.00	450.00	292.00	239.00
Refgene6167_i1_length_1688	119.00	104.86	64.00	36.00
Refgene5241_i0_length_1860	133.00	48.00	51.00	30.00
Refgene15499_i0_length_726	7196.17	30933.14	16740.58	19114.60
Refgene35770_i0_length_255	67.00	51.00	103.00	33.00
Refgene5066_i0_length_1896	4.00	4.00	98.00	14.00
Refgene1784_i0_length_3273	482.00	353.00	342.00	128.00
Refgene2198_i0_length_2973	112.98	130.85	89.35	92.19
Refgene30050_i0_length_284	0.00	11.00	4.00	9.00
Refgene7129_i1_length_1553	169.13	814.61	945.45	563.19
Refgene9054_i1_length_1314	99.14	803.00	463.43	637.87
Refgene31441_i0_length_279	164.00	280.00	83.00	46.00
Refgene19445_i0_length_479	24.00	95.00	55.00	34.00
Refgene11596_i0_length_1066	328.00	138.00	164.00	19.00
Refgene46618_i0_length_222	0.00	38.00	15.00	30.00
Refgene22531_i0_length_387	32.00	7.00	15.00	6.00
Refgene6801_i1_length_1530	52.29	54.06	84.84	36.92
Refgene23582_i0_length_365	4445.00	6622.00	10167.00	49923.00
Refgene15331_i0_length_741	80.00	482.00	650.00	564.00
Refgene15400_i0_length_735	741.00	838.00	513.00	258.00
Refgene4348_i0_length_2082	61.00	284.00	1281.00	586.00
Refgene43556_i0_length_228	3.00	26.00	9.00	8.00
Refgene40481_i0_length_237	3.00	6.00	22.00	24.00
Refgene14763_i1_length_789	0.00	9.94	41.28	11.91
Refgene11997_i0_length_507	214.81	344.55	166.92	249.05
Refgene4352_i0_length_2082	21.00	49.00	108.00	14.00
Refgene17512_i0_length_588	73.00	0.00	0.00	0.00
Refgene708_i0_length_4764	1.00	18.00	440.00	16.00
Refgene44064_i0_length_228	10.00	20.00	13.00	15.00
Refgene48034_i0_length_219	28.00	38.00	50.00	31.00
Refgene27010_i0_length_314	49.00	62.00	28.00	12.00
Refgene10097_i0_length_1204	104.35	10.00	0.00	4.00
Refgene13625_i0_length_885	50.00	159.00	154.00	187.00
Refgene2284_i0_length_2925	49.00	55.00	133.00	108.00
Refgene12038_i0_length_1023	14.00	6.00	44.00	4.00
Refgene13587_i0_length_888	312.00	223.00	702.00	254.00
Refgene16312_i0_length_669	243.00	266.00	199.00	155.00
Refgene18849_i0_length_516	4.00	1.00	201.00	170.00
Refgene18436_i0_length_537	449.08	72.36	18.09	33.21
Refgene6844_i0_length_1587	114.00	208.00	332.00	230.00
Refgene9744_i0_length_1242	513.00	957.00	1384.00	361.00
Refgene49593_i0_length_216	154.00	54.00	62.00	45.00
Refgene8371_i0_length_898	5079.39	35727.93	33650.87	29622.11
Refgene42751_i0_length_230	21.00	30.00	9.00	21.00
Refgene29698_i0_length_291	52.00	226.00	50.00	40.00
Refgene16093_i4_length_498	2470.82	30130.82	30229.45	47528.33
Refgene22057_i0_length_396	11.03	12.02	14.00	18.00
Refgene10589_i0_length_1158	27.15	26.44	40.90	17.00
Refgene4491_i0_length_885	69.44	55.70	2.14	40.27
Refgene17079_i0_length_616	4.00	50.00	285.00	21.00
Refgene2361_i0_length_2875	147.00	119.00	78.00	20.00
Refgene39481_i0_length_240	20.00	48.00	41.00	3.00
Refgene13772_i0_length_870	70.00	595.00	482.00	313.00
Refgene24060_i0_length_356	2.00	15.17	14.68	26.00
Refgene15121_i0_length_753	5.00	127.00	558.00	242.00
Refgene28040_i0_length_306	13.00	25.00	17.00	8.00
Refgene31957_i0_length_273	111.00	178.00	112.00	232.00
Refgene5754_i0_length_1761	206.00	700.00	946.00	282.00
Refgene33088_i0_length_267	5.00	30.00	58.00	10.00
Refgene47767_i0_length_219	0.00	23.00	12.00	19.00
Refgene13030_i0_length_936	47.00	54.00	35.00	15.00
Refgene6007_i1_length_1719	19.00	84.77	104.49	25.61
Refgene1278_i1_length_3774	1056.92	272.46	349.05	61.62
Refgene21311_i0_length_420	0.00	9.00	27.00	54.00
Refgene9782_i0_length_1238	177.00	556.00	287.00	255.00
Refgene5189_i0_length_1869	158.00	355.00	718.00	255.00
Refgene22583_i0_length_384	15.00	48.00	28.00	9.00
Refgene3537_i0_length_1209	202.02	1359.66	872.84	273.49
Refgene1540_i0_length_3483	33324.00	16359.00	22996.00	32421.00
Refgene11084_i0_length_1112	2116.00	143.00	87.00	66.00
Refgene2520_i0_length_2790	153.48	234.30	96.19	97.99
Refgene1104_i0_length_4013	116.00	55.00	35.00	12.00
Refgene10741_i0_length_1146	12.00	34.00	67.00	39.00
Refgene27187_i0_length_313	30.00	29.00	16.00	10.00
Refgene1351_i0_length_3687	968.00	341.00	230.00	154.00
Refgene9233_i1_length_1245	232.77	1390.76	1342.30	147.65
Refgene58224_i0_length_201	3.00	19.00	22.00	11.00
Refgene56720_i0_length_201	6.00	7.00	7.00	7.00
Refgene46745_i0_length_222	8.00	1.00	9.00	4.00
Refgene2901_i0_length_2603	182.00	223.00	64.03	71.00
Refgene9897_i0_length_1227	108.00	31.00	74.00	37.00
Refgene9159_i0_length_1305	204.00	184.00	60.00	19.00
Refgene7795_i0_length_1469	192.00	288.00	331.00	187.00
Refgene31125_i0_length_279	63.00	58.00	52.00	17.00
Refgene23268_i0_length_371	2.00	15.00	7.00	0.00
Refgene52887_i0_length_207	9.00	13.00	12.00	2.00
Refgene25674_i0_length_331	15.82	105.75	173.43	152.28
Refgene3415_i1_length_2385	194.00	79.68	93.95	43.40
Refgene17934_i0_length_567	70.00	478.11	261.04	110.01
Refgene52772_i0_length_210	12.00	17.00	9.00	7.00
Refgene36388_i0_length_252	2.00	3.00	11.00	10.00
Refgene7768_i0_length_1473	64.00	39.00	84.00	47.00
Refgene42811_i0_length_223	90.00	27.00	24.00	7.00
Refgene24084_i0_length_354	0.00	18.00	13.00	18.00
Refgene21183_i0_length_423	19.00	48.00	1456.00	89.00
Refgene17178_i0_length_609	150.57	437.15	206.72	273.80
Refgene28667_i0_length_300	5.00	10.00	38.00	0.00
Refgene3600_i0_length_2313	18.00	35.00	91.00	28.00
Refgene13956_i0_length_513	5.00	4.65	15.07	12.84
Refgene27133_i0_length_314	193.00	114.00	28.00	28.00
Refgene14621_i0_length_798	342.00	235.00	240.00	160.00
Refgene12610_i0_length_975	64.00	177.00	208.00	143.00
Refgene1509_i0_length_3515	155.00	79.00	76.00	66.00
Refgene8755_i0_length_720	710.60	317.82	318.24	141.70
Refgene7501_i0_length_1506	64.00	6.00	36.00	12.00
Refgene4176_i0_length_2125	33.00	98.00	267.00	38.00
Refgene4256_i0_length_1731	68.63	0.73	30.26	16.41
Refgene19424_i0_length_489	33.00	22.00	101.00	72.00
Refgene7127_i1_length_1554	0.00	2.00	32.00	78.00
Refgene6698_i0_length_1611	54.00	128.00	129.00	28.64
Refgene43906_i0_length_228	96.00	3.00	0.00	0.00
Refgene36351_i0_length_252	13.00	50.00	114.00	76.00
Refgene2042_i0_length_3090	192.00	1092.00	706.00	616.00
Refgene24303_i0_length_351	17.47	554.46	482.53	1162.04
Refgene18944_i0_length_511	4.00	85.00	190.00	115.00
Refgene1331_i0_length_3702	306.00	282.00	186.00	196.00
Refgene12267_i0_length_1005	52.00	85.00	210.00	50.00
Refgene11317_i0_length_1092	23.00	82.00	27.00	30.00
Refgene220_i0_length_7140	151.00	321.98	428.19	139.00
Refgene48099_i0_length_219	11.00	13.00	4.00	29.00
Refgene2922_i0_length_2592	264.00	147.00	131.00	54.00
Refgene1088_i1_length_1902	2246.88	726.85	292.20	133.87
Refgene25252_i0_length_338	25.01	145.00	90.86	131.95
Refgene22683_i0_length_384	848.60	277.07	568.41	275.70
Refgene22449_i0_length_387	287.35	1069.11	430.46	185.71
Refgene11339_i0_length_1089	39.00	425.91	392.47	115.49
Refgene34476_i0_length_258	5.00	19.00	32.00	11.00
Refgene13685_i0_length_879	184.00	245.00	364.00	79.00
Refgene38368_i0_length_243	6.00	38.00	24.00	6.00
Refgene32322_i0_length_273	17.00	14.00	10.00	4.00
Refgene38521_i0_length_243	89.00	28.00	0.00	10.00
Refgene419_i1_length_5748	230.50	86.95	155.53	111.07
Refgene36066_i0_length_252	50.00	285.00	64.00	79.00
Refgene38833_i1_length_243	2.00	13.00	3.00	4.00
Refgene12703_i0_length_942	214.04	1212.82	1552.36	745.08
Refgene26632_i0_length_321	59.00	8.00	11.00	20.00
Refgene1577_i1_length_3453	56.10	51.33	273.39	30.00
Refgene34000_i0_length_259	3.00	16.00	1.00	6.00
Refgene35958_i0_length_250	1.00	10.00	1.00	11.00
Refgene47540_i0_length_219	5.00	32.00	38.00	3.00
Refgene19905_i0_length_467	17.00	12.00	9.00	10.00
Refgene23739_i0_length_360	102.00	301.00	197.00	146.00
Refgene1907_i0_length_3186	1431.33	2039.92	6044.19	3622.83
Refgene26747_i0_length_318	6.00	5.00	15.00	14.00
Refgene12427_i1_length_963	0.00	0.00	1.00	322.01
Refgene1244_i1_length_3813	179.00	66.61	142.00	33.00
Refgene194_i3_length_4799	258.38	552.89	633.88	399.37
Refgene2986_i0_length_2562	651.00	911.00	901.00	536.00
Refgene3576_i0_length_1340	8.87	57.27	125.27	46.56
Refgene900_i0_length_4330	880.95	277.79	200.83	191.36
Refgene9550_i0_length_1263	54.00	104.00	131.00	71.00
Refgene8943_i0_length_1332	26.00	72.00	324.00	81.00
Refgene1720_i1_length_3321	177.11	111.31	229.67	94.15
Refgene16420_i0_length_660	78.00	166.00	187.00	81.00
Refgene2479_i0_length_2808	110.00	113.00	87.00	97.00
Refgene7014_i1_length_423	22.58	55.88	36.31	1.00
Refgene51035_i0_length_212	34.00	39.00	18.00	21.00
Refgene1306_i0_length_3741	206.00	262.00	350.00	282.00
Refgene9835_i0_length_1233	392.23	105.27	82.77	22.09
Refgene30527_i0_length_287	28.00	600.00	478.00	548.00
Refgene27723_i0_length_308	729.00	105.00	32.00	86.00
Refgene12022_i0_length_1026	458.89	59.48	52.35	13.78
Refgene21677_i0_length_410	20.00	49.00	48.00	47.00
Refgene4080_i0_length_2159	37.77	200.31	277.50	87.76
Refgene44698_i0_length_225	25.00	2.00	5.00	2.00
Refgene12740_i0_length_966	159.92	64.55	304.33	50.06
Refgene20724_i0_length_438	487.00	150.00	109.00	59.00
Refgene11088_i0_length_1113	27.00	111.00	5.00	3.06
Refgene17207_i0_length_609	12.00	11.00	37.00	67.00
Refgene25128_i0_length_339	48.00	105.00	49.00	46.00
Refgene5177_i0_length_1872	4.00	47.00	141.00	576.00
Refgene19233_i0_length_495	23.00	94.00	90.00	83.00
Refgene6338_i0_length_1662	10.00	40.00	30.00	84.00
Refgene14989_i0_length_396	6.87	87.30	90.37	26.54
Refgene14571_i0_length_804	3.00	7.00	39.00	22.00
Refgene2411_i0_length_2847	12.00	260.00	556.00	260.00
Refgene10578_i0_length_1161	2857.00	2648.00	1097.00	1123.00
Refgene23397_i0_length_370	0.00	1.00	15.00	10.00
Refgene29121_i0_length_294	1116.00	5575.00	4624.00	5088.00
Refgene23122_i0_length_372	6.01	0.00	0.00	32.32
Refgene17283_i0_length_603	17.00	44.00	71.01	30.00
Refgene836_i0_length_4469	253.00	53.00	67.00	16.00
Refgene1465_i2_length_3537	35.87	145.41	139.39	70.47
Refgene11828_i0_length_1044	69.00	88.00	80.00	29.00
Refgene24029_i0_length_357	30.00	1.00	0.00	0.00
Refgene11475_i0_length_1077	0.00	17.60	1.00	74.84
Refgene30807_i0_length_282	29.00	13.00	5.00	16.00
Refgene14497_i0_length_810	36.00	135.00	275.00	106.00
Refgene13577_i1_length_890	11.08	137.78	205.00	81.27
Refgene18709_i0_length_523	31.00	19.00	9.00	23.00
Refgene33773_i0_length_264	16.00	20.00	2.00	3.00
Refgene948_i0_length_4257	363.71	458.98	444.40	193.91
Refgene5243_i0_length_1860	272.00	252.00	1075.00	234.00
Refgene4862_i0_length_1944	21.00	55.00	165.00	54.00
Refgene1547_i1_length_3480	51.85	65.25	286.45	30.75
Refgene3181_i1_length_2406	35.96	31.79	31.34	23.63
Refgene18328_i0_length_544	0.00	0.00	7.00	56.00
Refgene19591_i0_length_480	41.00	212.00	227.00	58.00
Refgene40005_i0_length_237	4.00	34.00	38.00	9.00
Refgene6915_i0_length_1578	204.00	324.00	942.62	179.01
Refgene17922_i0_length_567	145.00	62.00	36.00	29.00
Refgene11121_i0_length_611	11.34	6.22	9.26	5.21
Refgene37897_i0_length_246	9.00	6.00	4.00	1.00
Refgene16593_i0_length_648	50.00	68.00	168.00	47.00
Refgene7337_i0_length_1528	25.00	38.00	76.00	104.00
Refgene16989_i0_length_621	0.00	10.00	21.00	17.00
Refgene7055_i0_length_1552	111.98	217.00	602.99	367.00
Refgene33872_i0_length_264	9.00	81.00	32.00	62.00
Refgene21033_i0_length_424	1532.98	2029.03	1471.68	1159.82
Refgene8608_i0_length_1367	123653.00	23992.00	15515.00	5934.00
Refgene23091_i0_length_373	0.00	19.00	92.00	429.00
Refgene3565_i0_length_2328	522.00	2672.00	1911.00	949.00
Refgene21764_i1_length_408	47.00	48.00	50.00	40.00
Refgene15270_i0_length_744	671.00	20.00	2.00	0.00
Refgene6758_i1_length_1601	35.28	90.93	123.74	54.48
Refgene4541_i0_length_2031	32.00	212.00	464.00	259.00
Refgene25475_i0_length_333	9.00	36.00	264.00	108.00
Refgene46355_i0_length_222	200.00	57.00	12.00	41.00
Refgene6308_i0_length_1668	99.00	132.00	164.00	210.00
Refgene13273_i0_length_916	418.00	2369.00	2112.00	1429.00
Refgene9989_i0_length_1218	0.00	0.00	20996.81	247.99
Refgene4424_i0_length_798	146.65	24.17	36.42	28.48
Refgene2064_i0_length_3072	76.00	31.00	94.00	62.00
Refgene24081_i0_length_353	0.00	12.00	11.00	5.00
Refgene4805_i0_length_1959	16.00	190.00	183.00	148.00
Refgene1800_i0_length_3261	87.00	112.00	149.00	31.00
Refgene9256_i2_length_1275	125.65	54.94	137.72	158.27
Refgene9900_i0_length_1227	57.00	533.00	2085.00	116.00
Refgene10257_i0_length_1190	3946.00	3049.00	1285.00	955.00
Refgene8539_i2_length_763	128.20	727.49	2795.10	4938.09
Refgene51260_i0_length_209	69.00	93.00	94.00	41.00
Refgene25230_i0_length_339	5.00	8.00	17.00	1.00
Refgene4631_i0_length_2010	367.00	956.00	430.00	371.00
Refgene32890_i0_length_269	0.00	18.00	15.00	7.00
Refgene35811_i0_length_254	102.00	61.00	10.00	0.00
Refgene14952_i0_length_773	1116.73	8338.82	7721.44	7407.29
Refgene9559_i0_length_1263	484.00	813.00	945.00	342.00
Refgene16352_i0_length_666	83.00	103.00	153.00	42.00
Refgene25847_i0_length_330	9.00	21.00	9.00	13.00
Refgene6299_i0_length_1670	56.00	80.00	181.00	49.00
Refgene5968_i0_length_1725	19.00	217.00	301.00	99.00
Refgene316_i0_length_992	37.49	28.52	43.29	23.86
Refgene16502_i0_length_654	54.00	72.65	119.25	96.52
Refgene56656_i0_length_202	13.00	55.00	38.00	42.00
Refgene8629_i0_length_1365	225.00	517.00	1561.00	549.00
Refgene7646_i0_length_1485	23.00	33.00	36.00	8.00
Refgene23424_i1_length_365	16.00	25.00	109.00	35.00
Refgene4043_i0_length_2169	468.00	239.00	153.00	82.00
Refgene15849_i0_length_701	2.00	30.00	22.00	33.00
Refgene44964_i0_length_225	31.00	42.00	34.00	27.00
Refgene39679_i0_length_239	7.00	2.00	39.00	19.00
Refgene24926_i0_length_342	878.00	641.00	168.00	293.00
Refgene9665_i0_length_1251	1032.00	371.00	574.00	115.00
Refgene7904_i0_length_1455	71.00	111.00	232.00	123.00
Refgene17977_i0_length_564	15978.00	60843.00	25149.00	26426.00
Refgene58566_i0_length_200	3.00	8.00	10.00	4.00
Refgene29509_i0_length_291	9.00	34.00	21.00	38.00
Refgene1374_i0_length_3660	33.00	494.00	385.00	76.00
Refgene3251_i0_length_2446	108.00	16.00	120.00	29.00
Refgene4932_i1_length_1842	26.85	13.25	51.49	4.23
Refgene21982_i0_length_402	178.00	9.00	0.00	0.00
Refgene7264_i0_length_1533	135.32	278.59	316.15	167.27
Refgene24163_i0_length_354	20.00	11.00	16.00	2.00
Refgene2460_i2_length_2823	48.35	43.08	72.32	10.65
Refgene2007_i0_length_3114	288.00	36.00	58.00	24.00
Refgene11204_i0_length_1101	23.00	122.00	197.00	113.00
Refgene1954_i1_length_3045	162.06	336.68	802.90	435.43
Refgene11095_i0_length_1110	482.00	476.00	387.00	202.00
Refgene2427_i0_length_2838	461.00	1503.00	901.00	278.00
Refgene3419_i0_length_2382	1568.00	1412.00	969.00	725.00
Refgene48293_i0_length_216	7.00	23.00	15.00	13.00
Refgene23574_i1_length_216	19.00	17.00	15.00	11.00
Refgene11933_i0_length_1035	428.37	295.78	1069.75	337.07
Refgene22085_i0_length_399	0.00	1.00	1.21	36.90
Refgene12559_i0_length_978	80.00	283.00	331.00	59.00
Refgene25656_i0_length_332	373.00	146.00	108.00	165.00
Refgene21417_i0_length_417	35.00	581.00	140.00	44014.00
Refgene52790_i0_length_210	31.00	32.00	30.00	26.00
Refgene31425_i0_length_278	8.00	8.00	9.00	5.00
Refgene17032_i0_length_618	89.00	269.00	286.00	120.00
Refgene11093_i0_length_1110	1.00	76.00	75.00	27.00
Refgene9423_i1_length_1278	136.09	32.53	99.48	6.40
Refgene17827_i0_length_572	83.00	310.00	219.00	98.00
Refgene17807_i0_length_573	240.00	449.00	865.00	502.00
Refgene2769_i0_length_2670	21.33	53.72	114.31	26.63
Refgene14778_i0_length_786	422.00	782.00	5047.00	1054.00
Refgene5081_i1_length_1892	210.00	30.00	70.00	16.00
Refgene1974_i3_length_495	0.00	10.15	15.51	10.00
Refgene33227_i0_length_267	14.00	24.00	14.00	12.00
Refgene5476_i0_length_1812	1155.00	63.00	209.00	513.00
Refgene21766_i0_length_210	6.00	23.00	41.00	6.00
Refgene52498_i0_length_210	33.00	7.00	33.00	30.00
Refgene15503_i0_length_726	106.00	181.00	257.00	115.00
Refgene29337_i0_length_292	0.00	24.00	0.00	18.00
Refgene16716_i1_length_642	35.00	244.09	341.17	130.04
Refgene20508_i0_length_440	147.00	127.00	84.00	84.00
Refgene32290_i0_length_272	6.00	14.00	10.00	0.00
Refgene3160_i0_length_2488	357.00	94.00	190.00	82.00
Refgene14978_i0_length_771	526.00	292.00	266.00	133.00
Refgene10890_i0_length_1131	464.00	3189.00	2433.00	1008.00
Refgene19180_i0_length_498	42.00	0.00	0.00	0.00
Refgene25986_i0_length_327	1.00	15.00	10.00	11.00
Refgene9873_i0_length_1228	68.00	47.00	479.00	525.00
Refgene11833_i0_length_1044	56.00	30.00	74.00	14.00
Refgene54983_i0_length_204	5.00	10.00	5.00	8.00
Refgene5958_i2_length_237	17.07	28.99	15.00	24.93
Refgene10774_i0_length_1137	98.00	67.00	108.00	75.00
Refgene12656_i1_length_963	10.00	35.02	191.61	32.77
Refgene12643_i0_length_972	58.00	0.00	6.00	2.67
Refgene5190_i0_length_1869	274.00	128.00	92.00	133.00
Refgene2891_i0_length_2607	76.00	99.00	140.00	62.00
Refgene28971_i0_length_298	17.00	31.00	20.00	14.00
Refgene5473_i0_length_1812	1.00	26.00	162.00	15.00
Refgene25829_i0_length_330	23.00	122.00	132.00	32.00
Refgene12227_i0_length_1008	0.00	17.00	20.00	223.00
Refgene28824_i0_length_297	88.00	115.00	88.00	31.00
Refgene925_i0_length_4296	407.53	324.44	472.74	183.19
Refgene28346_i0_length_303	2.00	36.00	4.00	14.00
Refgene11802_i0_length_1047	81.00	0.00	0.00	0.00
Refgene4844_i0_length_1950	77.00	18.00	21.00	8.00
Refgene14339_i0_length_822	21.00	5.00	34.00	4.00
Refgene281_i0_length_6561	61.00	117.00	198.00	23.00
Refgene7615_i0_length_1491	132.00	502.00	808.00	499.00
Refgene1591_i0_length_3438	45.00	91.00	129.00	45.00
Refgene25051_i0_length_340	36.00	99.00	23.00	17.00
Refgene1446_i4_length_1239	0.00	28.55	42.13	6.28
Refgene3991_i0_length_2184	153.00	117.00	267.00	65.00
Refgene6818_i1_length_918	7.97	25.94	7.47	17.56
Refgene4647_i0_length_2006	458.00	850.00	1314.00	1000.00
Refgene41381_i0_length_234	5.00	41.00	62.00	20.00
Refgene8074_i0_length_1427	21.00	177.00	183.00	145.00
Refgene15522_i0_length_728	1600.53	1457.13	610.11	216.92
Refgene50733_i0_length_213	7.00	10.00	39.00	1.00
Refgene57823_i0_length_201	19.00	296.00	145.00	131.00
Refgene21068_i0_length_426	0.00	62.00	49.00	94.79
Refgene12867_i1_length_954	164.00	232.00	1007.76	319.00
Refgene9033_i0_length_1323	38.00	97.00	20.00	4.00
Refgene28439_i0_length_300	41.00	84.00	6.00	9.00
Refgene21687_i0_length_407	0.00	10.00	4.08	8.00
Refgene44592_i0_length_225	10.00	1.00	6.00	3.00
Refgene912_i1_length_2588	65.35	41.59	24.08	11.25
Refgene25115_i0_length_339	3.00	15.00	4.00	0.00
Refgene466_i0_length_5583	191.00	126.00	156.00	97.00
Refgene1062_i0_length_4082	424.00	502.00	373.00	324.00
Refgene9100_i0_length_1314	7.00	49.00	26.00	3.00
Refgene16986_i0_length_621	52.00	46.00	58.00	21.00
Refgene33878_i0_length_263	26.00	148.00	116.00	124.00
Refgene13354_i0_length_919	567.00	437.00	888.00	369.00
Refgene12001_i1_length_1026	506.00	1111.59	495.54	388.99
Refgene6319_i0_length_1665	7.00	9.00	2548.00	1112.00
Refgene443_i0_length_5669	440.00	942.00	1032.00	178.00
Refgene12775_i0_length_963	7.00	9.00	29.00	16.00
Refgene24866_i0_length_342	40.00	192.60	71.00	75.64
Refgene4148_i0_length_2136	63.00	154.00	198.00	52.00
Refgene8828_i0_length_1340	603.14	269.37	328.31	297.46
Refgene5246_i0_length_1860	3.00	35.22	87.32	59.01
Refgene28_i0_length_2241	186.43	597.58	869.62	869.25
Refgene8410_i0_length_1392	108.00	63.00	11.00	4.00
Refgene11004_i0_length_1122	95.55	232.74	461.19	114.25
Refgene6598_i1_length_1622	237.00	1363.00	17967.48	441.00
Refgene3066_i0_length_2524	449.00	232.00	684.00	282.00
Refgene6531_i0_length_1632	246.82	784.66	1044.97	755.53
Refgene6449_i0_length_1644	118.00	37.00	20.00	8.00
Refgene56402_i0_length_203	32.00	39.00	10.00	12.00
Refgene44562_i0_length_225	472.00	251.00	74.00	36.00
Refgene744_i1_length_4677	1546.00	1779.00	1100.00	664.00
Refgene3639_i0_length_1755	62.15	18.82	30.04	11.54
Refgene16988_i0_length_626	10.00	13.00	9.00	31.00
Refgene793_i1_length_3054	487.12	199.52	335.84	142.82
Refgene46655_i0_length_221	140.00	109.00	95.00	133.00
Refgene861_i0_length_4418	599.02	740.40	219.96	563.07
Refgene5520_i0_length_1799	470.00	158.00	144.00	108.00
Refgene20145_i0_length_459	128.00	55.00	67.00	61.00
Refgene55131_i0_length_204	11.00	76.00	70.00	100.00
Refgene9564_i0_length_1263	76.00	227.00	366.00	134.00
Refgene44782_i0_length_225	17.00	2.00	1.00	4.00
Refgene19117_i0_length_501	65.36	7.70	7.27	2.00
Refgene6134_i1_length_1698	41.00	443.00	243.00	48.00
Refgene32299_i0_length_273	1108.00	849.00	401.00	513.00
Refgene16794_i0_length_636	6.00	61.00	148.00	35.00
Refgene8413_i0_length_1391	44.00	37.00	35.00	14.00
Refgene10513_i0_length_1167	3673.64	27749.91	29896.98	19743.25
[truncated: 18,700 more rows]
