# Supplementary material for: Reference assembly and gene expression analysis of Apostichopus japonicus larval development
Source: Sci Rep. 2019 Feb 4;9:1131. doi: 10.1038/s41598-018-37755-5 (PMC6362246; doi:10.1038/s41598-018-37755-5)
Supplement: Supplementary file 4 — <b>Table S3</b> [file 41598_2018_37755_MOESM4_ESM.xls]

## Sheet: Ajap.final_ref.cds_JRonC
Sequence ID	Gene name (top BLAST hit)	Accession No.	Species	E-value	Percent Identity (%)	Query coverage (%)	Sequence length (nt)
Refgene7905_i0_length_1452	monocarboxylate transporter 12-like isoform X1	gi|1229178310|ref|XP_022102626.1|	Acanthaster planci	7e-11	25.07	73	1452
Refgene36346_i0_length_252	catalase/peroxidase HPI [[Actinopolyspora] iraqiensis]	gi|651329955|ref|WP_026454153.1|	Actinopolyspora	3e-28	68.67	99	252
Refgene50335_i0_length_213	enolase I	gi|126132334|ref|XP_001382692.1|	Scheffersomyces stipitis CBS 6054	3e-36	97.14	99	213
Refgene1845_i1_length_486	PREDICTED: uncharacterized protein LOC106805101	gi|957824636|ref|XP_014662066.1|	Priapulus caudatus	4e-35	69.39	100	486
Refgene7098_i0_length_1557	low-density lipoprotein receptor-related protein 6-like isoform X2	gi|1176071597|ref|XP_020605707.1|	Orbicella faveolata	3e-56	37.98	63	1557
Refgene5420_i0_length_1824	PREDICTED: organic cation transporter protein-like	gi|1126218573|ref|XP_019643390.1|	Branchiostoma belcheri	3e-80	33.69	87	1824
Refgene17317_i0_length_600	WASH complex subunit 3-like	gi|1229162115|ref|XP_022094010.1|	Acanthaster planci	2e-62	64.84	81	600
Refgene20043_i0_length_462	PREDICTED: RNA-directed DNA polymerase from mobile element jockey-like	gi|928056199|ref|XP_013877416.1|	Austrofundulus limnaeus	5e-28	45.27	91	462
Refgene10143_i0_length_1200	PREDICTED: uncharacterized protein LOC755600	gi|780175175|ref|XP_011661246.1|	Strongylocentrotus purpuratus	5e-57	35.92	80	1200
Refgene10143_i0_length_1200	PREDICTED: galactose-3-O-sulfotransferase 3-like	gi|390345580|ref|XP_003726367.1|	Strongylocentrotus purpuratus	8e-56	34.04	78	1200
Refgene7149_i1_length_1445	calcium-activated chloride channel regulator 4-like	gi|1229127467|ref|XP_022080657.1|	Acanthaster planci	2e-25	33.33	55	1445
Refgene49651_i0_length_216	selenoprotein W1 L homeolog	gi|1190495928|ref|NP_001338383.1|	Xenopus laevis	1e-17	59.09	90	216
Refgene51979_i0_length_210	serine/arginine-rich SC35-like splicing factor SCL30A	gi|1228879116|ref|XP_021994219.1|	Helianthus annuus	8e-24	97.96	70	210
Refgene38369_i0_length_243	complement component C3	gi|307950523|gb|ADN97000.1|	Apostichopus japonicus	1e-08	43.90	100	243
Refgene10539_i1_length_1164	probable serine/threonine-protein kinase DDB_G0288147	gi|1229128949|ref|XP_022088663.1|	Acanthaster planci	6e-27	27.92	55	1164
Refgene13113_i0_length_930	uncharacterized protein LOC110986593 isoform X3	gi|1229181384|ref|XP_022104268.1|	Acanthaster planci	3e-50	37.09	96	930
Refgene13113_i0_length_930	PREDICTED: serine/threonine-protein kinase/endoribonuclease ire-1-like, partial	gi|941815627|ref|XP_005814187.2|	Xiphophorus maculatus	2e-41	36.39	95	930
Refgene10218_i0_length_1194	PREDICTED: cyclin-dependent kinase 10	gi|780145551|ref|XP_011681273.1|	Strongylocentrotus purpuratus	0.0	73.10	98	1194
Refgene10406_i0_length_1176	tubulin alpha-1D chain-like	gi|1176121932|ref|XP_020632283.1|	Orbicella faveolata	0.0	91.19	90	1176
Refgene36744_i0_length_249	RecName: Full=Actin-1	gi|543766|sp|P35432.1|ACT1_ECHGR	no data	6e-48	89.02	99	249
Refgene53136_i0_length_207	hypothetical protein SELMODRAFT_74302	gi|302754856|ref|XP_002960852.1|	Selaginella moellendorffii	8e-19	86.96	67	207
Refgene53136_i0_length_207	ribosomal protein S9 component of cytosolic 80S ribosome and 40S small subunit	gi|545367281|ref|XP_005648482.1|	Coccomyxa subellipsoidea C-169	2e-18	84.78	67	207
Refgene37072_i0_length_249	SKP1-like protein 1B	gi|1228922725|ref|XP_022011837.1|	Helianthus annuus	2e-37	81.25	96	249
Refgene12782_i0_length_959	PREDICTED: uncharacterized protein LOC587198	gi|390351805|ref|XP_792034.3|	Strongylocentrotus purpuratus	3e-25	40.25	49	959
Refgene17877_i1_length_540	protein PBDC1-like isoform X2	gi|1229170215|ref|XP_022098370.1|	Acanthaster planci	1e-50	53.47	78	540
Refgene43795_i0_length_228	ribosomal protein L39, partial	gi|706002451|gb|AIW62428.1|	Scytodes thoracica	8e-22	84.00	66	228
Refgene17057_i0_length_618	signal peptidase complex catalytic subunit SEC11A-like	gi|1229172984|ref|XP_022099846.1|	Acanthaster planci	2e-114	90.50	87	618
Refgene45542_i0_length_222	predicted protein	gi|219124101|ref|XP_002182350.1|	Phaeodactylum tricornutum CCAP 1055/1	5e-28	72.73	89	222
Refgene45542_i0_length_222	RS5, ribosomal protein 5	gi|224009880|ref|XP_002293898.1|	Thalassiosira pseudonana CCMP1335	2e-28	72.73	89	222
Refgene30692_i0_length_282	uncharacterized protein LOC110247975	gi|1191063500|ref|XP_020910123.1|	Exaiptasia pallida	6e-17	68.42	61	282
Refgene10602_i0_length_1158	translation initiation factor IF-2	gi|1053778386|ref|WP_066059870.1|	Halioglobus sp. HI00S01	0.0	86.95	99	1158
Refgene819_i0_length_4512	biorientation of chromosomes in cell division protein 1-like 1	gi|1229148267|ref|XP_022086567.1|	Acanthaster planci	6e-46	72.03	8	4512
Refgene19464_i0_length_485	PREDICTED: uncharacterized protein LOC105436430	gi|780024410|ref|XP_011665740.1|	Strongylocentrotus purpuratus	1e-06	33.33	60	485
Refgene22151_i0_length_396	RNA pyrophosphohydrolase	gi|1053770497|ref|WP_066057285.1|	Halioglobus sp. HI00S01	1e-64	76.80	94	396
Refgene15099_i0_length_759	hypothetical protein 1	gi|1125811893|ref|YP_009330121.1|	Beihai picorna-like virus 70	5e-78	49.45	99	759
Refgene4922_i1_length_1149	sodium- and chloride-dependent glycine transporter 1-like	gi|1229190936|ref|XP_022109377.1|	Acanthaster planci	7e-119	50.14	91	1149
Refgene14078_i0_length_846	PREDICTED: serine/arginine-rich splicing factor 1B isoform X1	gi|348518702|ref|XP_003446870.1|	Oreochromis niloticus	1e-57	56.99	66	846
Refgene44538_i0_length_225	PREDICTED: LOW QUALITY PROTEIN: glycine-rich RNA-binding protein GRP2A-like	gi|1126219705|ref|XP_019644012.1|	Branchiostoma belcheri	1e-16	62.50	75	225
Refgene13457_i0_length_903	forkhead box protein E1-like	gi|1229130225|ref|XP_022095524.1|	Acanthaster planci	5e-78	84.56	45	903
Refgene1273_i0_length_1374	PREDICTED: short transient receptor potential channel 3 isoform X2	gi|390356753|ref|XP_791700.3|	Strongylocentrotus purpuratus	4e-17	34.93	32	1374
Refgene6846_i0_length_1587	hypothetical protein BRAFLDRAFT_265112	gi|260817318|ref|XP_002603534.1|	Branchiostoma floridae	0.0	51.72	92	1587
Refgene6846_i0_length_1587	PREDICTED: probable glutamate--tRNA ligase, mitochondrial	gi|1126202848|ref|XP_019634840.1|	Branchiostoma belcheri	1e-178	50.10	95	1587
Refgene56032_i0_length_204	hypothetical protein AB835_14080	gi|1063845396|gb|ODS22460.1|	Candidatus Endobugula sertula	1e-08	50.00	94	204
Refgene56032_i0_length_204	Uncharacterised protein	gi|1052931980|emb|SCJ28916.1|	uncultured Lachnospira sp.	8e-07	50.00	100	204
Refgene38639_i0_length_243	Transposon TX1 uncharacterized 149 kDa protein, partial	gi|999967080|gb|KXJ06254.1|	Exaiptasia pallida	5e-07	34.57	100	243
Refgene2332_i0_length_2892	protein kintoun-like	gi|1229155817|ref|XP_022090629.1|	Acanthaster planci	3e-152	37.93	79	2892
Refgene795_i0_length_4544	PREDICTED: sushi, von Willebrand factor type A, EGF and pentraxin domain-containing protein 1	gi|390331733|ref|XP_780867.2|	Strongylocentrotus purpuratus	9e-82	29.76	90	4544
Refgene19594_i0_length_480	pro-Pol polyprotein, partial	gi|358342062|dbj|GAA49612.1|	Clonorchis sinensis	1e-56	50.00	99	480
Refgene42639_i0_length_231	elongation factor 1, partial	gi|295901398|dbj|BAJ07356.1|	Hydatigera taeniaeformis	7e-43	92.11	99	231
Refgene17503_i0_length_588	PREDICTED: general transcription factor II-I repeat domain-containing protein 2A-like	gi|942202899|ref|XP_014353103.1|	Latimeria chalumnae	1e-64	67.86	91	588
Refgene8414_i0_length_1393	alpha-1A adrenergic receptor-like	gi|1229166770|ref|XP_022096518.1|	Acanthaster planci	5e-07	26.49	39	1393
Refgene8206_i0_length_1416	putative N-acetylated-alpha-linked acidic dipeptidase	gi|1229162574|ref|XP_022094263.1|	Acanthaster planci	2e-154	52.13	95	1416
Refgene7887_i0_length_1455	uncharacterized protein LOC110973609	gi|1229136467|ref|XP_022080223.1|	Acanthaster planci	4e-75	58.80	44	1455
Refgene133_i1_length_3108	PREDICTED: uncharacterized protein LOC102457766 isoform X1	gi|558227825|ref|XP_006137903.1|	Pelodiscus sinensis	8e-76	32.44	46	3108
Refgene13743_i0_length_873	PREDICTED: formin-binding protein 4 isoform X1	gi|780139656|ref|XP_011680466.1|	Strongylocentrotus purpuratus	9e-31	58.87	41	873
Refgene1560_i0_length_3467	PREDICTED: lisH domain and HEAT repeat-containing protein KIAA1468 homolog	gi|780169137|ref|XP_011684204.1|	Strongylocentrotus purpuratus	0.0	49.91	93	3467
Refgene49057_i0_length_216	COP9 signalosome complex subunit 4, putative	gi|470466630|ref|XP_004341728.1|	Acanthamoeba castellanii str. Neff	8e-21	59.15	99	216
Refgene12324_i0_length_1002	zinc finger protein 330 homolog	gi|1229147618|ref|XP_022086224.1|	Acanthaster planci	7e-117	72.32	67	1002
Refgene6682_i0_length_1611	protein arginine N-methyltransferase 3-like isoform X3	gi|1229128022|ref|XP_022083808.1|	Acanthaster planci	0.0	57.95	92	1611
Refgene19913_i0_length_469	PDZ domain-containing protein 11-like	gi|1229157424|ref|XP_022091495.1|	Acanthaster planci	1e-39	54.76	79	469
Refgene6258_i0_length_1677	predicted protein	gi|156392196|ref|XP_001635935.1|	Nematostella vectensis	1e-50	31.39	71	1677
Refgene6258_i0_length_1677	nostrin-like isoform X1	gi|1229135869|ref|XP_022079903.1|	Acanthaster planci	2e-49	30.47	74	1677
Refgene7012_i1_length_384	PREDICTED: steroid 17-alpha-hydroxylase/17,20 lyase isoform X3	gi|780136126|ref|XP_011679997.1|	Strongylocentrotus purpuratus	2e-21	53.57	65	384
Refgene8501_i0_length_1380	muscarinic acetylcholine receptor M4-like	gi|1229178963|ref|XP_022102982.1|	Acanthaster planci	6e-33	27.03	82	1380
Refgene2307_i0_length_2913	ATP-binding cassette sub-family C member 8-like isoform X5	gi|1229138115|ref|XP_022081109.1|	Acanthaster planci	0.0	56.71	99	2913
Refgene7971_i0_length_1446	PREDICTED: serine/threonine-protein kinase stk11	gi|72007293|ref|XP_780778.1|	Strongylocentrotus purpuratus	2e-159	60.92	85	1446
Refgene57675_i0_length_201	hypothetical protein	gi|1189154964|ref|WP_085583889.1|	Thalassospira mesophila	2e-27	71.64	100	201
Refgene9372_i0_length_1281	PREDICTED: bifunctional polynucleotide phosphatase/kinase	gi|72139831|ref|XP_791366.1|	Strongylocentrotus purpuratus	1e-166	57.51	91	1281
Refgene2684_i0_length_2709	PREDICTED: glutamate receptor 1	gi|390352152|ref|XP_003727830.1|	Strongylocentrotus purpuratus	0.0	38.16	94	2709
Refgene47015_i0_length_219	DUF1499 domain-containing protein	gi|1225080872|ref|WP_093094291.1|	Thalassobius aestuarii	1e-22	65.67	92	219
Refgene29255_i0_length_294	hypothetical protein	gi|1127298416|ref|YP_009333570.1|	Beihai picorna-like virus 66	3e-16	46.88	98	294
Refgene29255_i0_length_294	polyprotein	gi|1126394544|ref|YP_009333263.1|	Basavirus sp.	3e-14	44.09	95	294
Refgene3281_i1_length_2439	PREDICTED: SID1 transmembrane family member 1 isoform X9	gi|488580407|ref|XP_004475652.1|	Dasypus novemcinctus	0.0	42.95	96	2439
Refgene12481_i0_length_987	tetraspanin	gi|185135993|ref|NP_001118229.1|	Strongylocentrotus purpuratus	7e-12	26.04	80	987
Refgene14598_i0_length_801	PREDICTED: serine/arginine-rich splicing factor 3-like	gi|1126192214|ref|XP_019629097.1|	Branchiostoma belcheri	5e-27	64.29	31	801
Refgene8804_i0_length_1347	PREDICTED: hydroxyacid oxidase 1	gi|390368604|ref|XP_795057.2|	Strongylocentrotus purpuratus	1e-80	44.13	82	1347
Refgene13156_i1_length_867	RecName: Full=Fibrinogen-like protein A; Short=FREP-A; Flags: Precursor	gi|120092|sp|P19477.1|FIBA_PARPA	no data	2e-151	90.73	86	867
Refgene17560_i0_length_585	glycine-rich cell wall structural protein 2-like	gi|1228836406|ref|XP_021976055.1|	Helianthus annuus	1e-11	61.80	46	585
Refgene24989_i0_length_342	PREDICTED: acetylcholinesterase-like	gi|585715585|ref|XP_006825360.1|	Saccoglossus kowalevskii	1e-12	48.61	58	342
Refgene21441_i0_length_418	PREDICTED: RNA-directed DNA polymerase from mobile element jockey-like	gi|919069105|ref|XP_013416028.1|	Lingula anatina	7e-22	42.97	92	418
Refgene31952_i2_length_275	ATP synthase F0 subunit 6	gi|228015367|ref|YP_002836158.1|	Apostichopus japonicus	4e-34	91.30	75	275
Refgene143_i0_length_8109	uncharacterized protein LOC110989876 isoform X3	gi|1229192606|ref|XP_022110256.1|	Acanthaster planci	2e-104	51.22	35	8109
Refgene143_i0_length_8109	PDZ domain-containing protein 2-like isoform X1	gi|1229192602|ref|XP_022110253.1|	Acanthaster planci	6e-104	51.22	53	8109
Refgene1717_i3_length_1752	membrane guanylyl cyclase	gi|4579921|dbj|BAA75224.1|	Apostichopus japonicus	0.0	68.53	92	1752
Refgene1608_i1_length_2556	PREDICTED: centrosomal protein of 95 kDa	gi|390343006|ref|XP_003725778.1|	Strongylocentrotus purpuratus	3e-25	44.00	22	2556
Refgene814_i1_length_4524	centrosome and spindle pole associated protein 1-like isoform X1	gi|1229153873|ref|XP_022089584.1|	Acanthaster planci	5e-122	44.83	91	4524
Refgene15030_i2_length_726	PREDICTED: zonadhesin	gi|946793282|ref|XP_014405601.1|	Myotis brandtii	4e-13	55.13	34	726
Refgene20671_i1_length_441	coactosin-like protein	gi|167599376|gb|ABZ88707.1|	Eisenia fetida	4e-46	51.77	96	441
Refgene2256_i0_length_2943	PREDICTED: bone morphogenetic protein receptor type-2	gi|115728544|ref|XP_790983.2|	Strongylocentrotus purpuratus	0.0	42.72	96	2943
Refgene6718_i0_length_1605	mucin-5AC-like isoform X1	gi|1229192672|ref|XP_022110288.1|	Acanthaster planci	4e-78	45.85	63	1605
Refgene14360_i0_length_821	PREDICTED: 60S acidic ribosomal protein P0	gi|1069313544|ref|XP_018117015.1|	Xenopus laevis	5e-133	67.66	98	821
Refgene5296_i0_length_342	nucleobindin-2-like isoform X7	gi|1229142816|ref|XP_022083630.1|	Acanthaster planci	6e-16	48.11	93	342
Refgene232_i1_length_216	rho guanine nucleotide exchange factor 11-like isoform X9	gi|1229190877|ref|XP_022109345.1|	Acanthaster planci	7e-07	54.76	58	216
Refgene3699_i1_length_2283	adhesion G-protein coupled receptor G6-like isoform X1	gi|1229171078|ref|XP_022098828.1|	Acanthaster planci	7e-85	32.93	84	2283
Refgene45809_i0_length_222	cysteine desulfurase	gi|612183798|gb|EZQ19749.1|	Pseudomonas bauzanensis	6e-29	72.97	100	222
Refgene19562_i0_length_477	predicted protein	gi|156375612|ref|XP_001630174.1|	Nematostella vectensis	4e-08	50.00	55	477
Refgene9874_i0_length_1228	nucleolar protein of 40 kDa-like	gi|1229157878|ref|XP_022091743.1|	Acanthaster planci	4e-62	66.67	38	1228
Refgene13825_i0_length_864	PREDICTED: LOW QUALITY PROTEIN: ATPase family AAA domain-containing protein 2-like	gi|585644112|ref|XP_006813807.1|	Saccoglossus kowalevskii	1e-19	55.95	29	864
Refgene7655_i0_length_1485	PREDICTED: uncharacterized protein LOC105441796	gi|780071163|ref|XP_011671586.1|	Strongylocentrotus purpuratus	3e-58	27.84	94	1485
Refgene1836_i1_length_921	RanBP-type and C3HC4-type zinc finger-containing protein 1	gi|405949961|gb|EKC17971.1|	Crassostrea gigas	3e-09	32.00	48	921
Refgene6424_i0_length_1647	PREDICTED: small RNA degrading nuclease 5 isoform X2	gi|390344195|ref|XP_799005.3|	Strongylocentrotus purpuratus	1e-84	42.66	64	1647
Refgene11376_i0_length_1086	PREDICTED: p21-activated protein kinase-interacting protein 1-like isoform X2	gi|780143297|ref|XP_011680964.1|	Strongylocentrotus purpuratus	5e-93	48.77	89	1086
Refgene17816_i0_length_573	SM21 protein	gi|767859512|gb|AJT58574.1|	Ophiocoma wendtii	2e-32	40.13	77	573
Refgene14884_i0_length_778	uncharacterized protein LOC110973958 isoform X2	gi|1229137768|ref|XP_022080920.1|	Acanthaster planci	1e-118	78.50	83	778
Refgene14884_i0_length_778	PREDICTED: Kv channel-interacting protein 4-like	gi|871233167|ref|XP_012938075.1|	Aplysia californica	1e-106	71.43	76	778
Refgene14144_i0_length_840	PREDICTED: uncharacterized protein LOC102807688	gi|585657095|ref|XP_006815788.1|	Saccoglossus kowalevskii	2e-11	30.16	59	840
Refgene13211_i0_length_921	palmitoyltransferase ZDHHC22-like	gi|1229130061|ref|XP_022094670.1|	Acanthaster planci	3e-59	41.79	91	921
Refgene41009_i0_length_234	enoyl-CoA hydratase, putative	gi|573988549|ref|XP_006672195.1|	Cordyceps militaris CM01	2e-44	91.03	100	234
Refgene14986_i0_length_770	glutathione peroxidase 2-like	gi|1229185771|ref|XP_022106628.1|	Acanthaster planci	1e-51	46.31	74	770
Refgene4571_i0_length_2023	uncharacterized protein LOC110989015	gi|1229189788|ref|XP_022108764.1|	Acanthaster planci	9e-145	42.28	81	2023
Refgene22582_i0_length_384	tenascin	gi|668583121|gb|AIH07018.1|	Apostichopus japonicus	2e-23	42.97	98	384
Refgene15001_i0_length_768	PREDICTED: upstream activation factor subunit spp27	gi|115905855|ref|XP_001200842.1|	Strongylocentrotus purpuratus	5e-41	62.99	49	768
Refgene14665_i0_length_795	uncharacterized protein LOC110974743	gi|1229140299|ref|XP_022082268.1|	Acanthaster planci	6e-47	38.43	82	795
Refgene48875_i0_length_216	follistatin	gi|927092489|gb|ALD83454.1|	Apostichopus japonicus	6e-13	45.83	100	216
Refgene23759_i0_length_360	LIM domain-containing protein unc-97	gi|954593480|gb|KRZ70769.1|	Trichinella papuae	2e-35	63.30	90	360
Refgene398_i0_length_3750	PREDICTED: voltage-dependent calcium channel type A subunit alpha-1	gi|780187695|ref|XP_011662956.1|	Strongylocentrotus purpuratus	1e-136	62.16	58	3750
Refgene11297_i0_length_1092	PREDICTED: uncharacterized protein LOC100888971 isoform X2	gi|780125163|ref|XP_011678486.1|	Strongylocentrotus purpuratus	1e-33	34.52	68	1092
Refgene11297_i0_length_1092	PREDICTED: UDP-D-xylose:L-fucose alpha-1,3-D-xylosyltransferase 2 isoform X1	gi|390350619|ref|XP_003727460.1|	Strongylocentrotus purpuratus	2e-28	33.47	64	1092
Refgene38025_i0_length_245	PREDICTED: U2 snRNP-associated SURP motif-containing protein	gi|1041532584|ref|XP_017304880.1|	Diaphorina citri	3e-08	82.35	42	245
Refgene12776_i1_length_963	PREDICTED: uncharacterized protein LOC100369350	gi|585711621|ref|XP_006824774.1|	Saccoglossus kowalevskii	1e-17	30.32	48	963
Refgene47658_i0_length_219	predicted protein	gi|156407884|ref|XP_001641587.1|	Nematostella vectensis	2e-16	63.33	82	219
Refgene47658_i0_length_219	TPA_inf: 26S proteasome regulatory complex ATPase RPT6	gi|325303762|tpg|DAA34390.1|	Amblyomma variegatum	8e-17	57.14	96	219
Refgene8955_i0_length_1332	even-skipped 1, partial	gi|139152565|gb|ABO77126.1|	Strigamia maritima	3e-27	62.37	21	1332
Refgene50979_i0_length_213	hypothetical protein	gi|496315575|ref|WP_009024753.1|	gamma proteobacterium NOR5-3	2e-27	71.83	100	213
Refgene50979_i0_length_213	conserved domain protein	gi|41582317|gb|AAS07931.1|	uncultured marine bacterium 463	5e-27	71.83	100	213
Refgene55330_i0_length_204	Spectrin alpha actinin	gi|674591524|emb|CDS29622.1|	Hymenolepis microstoma	4e-18	61.19	99	204
Refgene16761_i0_length_639	U3 small nucleolar ribonucleoprotein protein IMP3-like	gi|1229143903|ref|XP_022084215.1|	Acanthaster planci	1e-92	79.88	77	639
Refgene1873_i0_length_615	uncharacterized protein LOC110991156 isoform X3	gi|1229133935|ref|XP_022112064.1|	Acanthaster planci	4e-40	45.45	100	615
Refgene51510_i0_length_210	glutathione S-transferase Mu 3-like	gi|1242842777|ref|XP_022302683.1|	Crassostrea virginica	4e-14	53.85	93	210
Refgene57786_i0_length_201	hypothetical protein	gi|1133522412|ref|WP_076000935.1|	Halioglobus pacificus	5e-25	71.64	100	201
Refgene2194_i1_length_2976	PREDICTED: DIS3-like exonuclease 2 isoform X1	gi|532037875|ref|XP_005361812.1|	Microtus ochrogaster	0.0	48.00	83	2976
Refgene3879_i0_length_2220	PREDICTED: peroxisomal acyl-coenzyme A oxidase 3	gi|390352495|ref|XP_786081.3|	Strongylocentrotus purpuratus	0.0	52.31	96	2220
Refgene17113_i0_length_615	putative nuclease HARBI1	gi|1242755379|ref|XP_022316609.1|	Crassostrea virginica	1e-69	57.69	89	615
Refgene7790_i0_length_1470	peroxisomal NADH pyrophosphatase NUDT12-like	gi|1229168517|ref|XP_022097450.1|	Acanthaster planci	3e-145	48.94	93	1470
Refgene11652_i0_length_1062	PREDICTED: uncharacterized protein LOC100889873 isoform X1	gi|390357250|ref|XP_003728961.1|	Strongylocentrotus purpuratus	5e-70	41.24	77	1062
Refgene13241_i0_length_918	PREDICTED: carbonyl reductase [NADPH] 1	gi|1139749851|ref|XP_011424087.2|	Crassostrea gigas	8e-86	53.85	89	918
Refgene7050_i0_length_1563	PREDICTED: pleiotropic regulator 1 isoform X2	gi|115709786|ref|XP_001194918.1|	Strongylocentrotus purpuratus	0.0	73.64	98	1563
Refgene7572_i0_length_1497	argininosuccinate lyase-like	gi|1229166436|ref|XP_022096345.1|	Acanthaster planci	0.0	67.76	91	1497
Refgene7220_i0_length_1539	mitoguardin 2-like	gi|1229145933|ref|XP_022085307.1|	Acanthaster planci	2e-88	45.14	71	1539
Refgene14419_i0_length_816	PREDICTED: uncharacterized protein LOC575672	gi|72083660|ref|XP_801796.1|	Strongylocentrotus purpuratus	1e-38	41.10	81	816
Refgene11095_i0_length_1110	NF-kappa-B inhibitor	gi|558651244|gb|AHA83601.1|	Apostichopus japonicus	0.0	98.59	96	1110
Refgene12715_i0_length_966	protein FAM8A1-like	gi|1229176136|ref|XP_022101517.1|	Acanthaster planci	4e-80	43.98	90	966
Refgene46940_i0_length_219	aminopeptidase	gi|497264374|ref|WP_009578591.1|	Fulvivirga imtechensis	5e-20	56.16	100	219
Refgene3215_i0_length_2466	PREDICTED: uncharacterized protein LOC100887903	gi|390337621|ref|XP_003724602.1|	Strongylocentrotus purpuratus	0.0	44.16	80	2466
Refgene20081_i1_length_201	PREDICTED: transcription elongation factor B polypeptide 1	gi|72051543|ref|XP_788561.1|	Strongylocentrotus purpuratus	1e-21	91.30	69	201
Refgene14576_i0_length_802	PREDICTED: 60S ribosomal protein L13a	gi|72044438|ref|XP_784515.1|	Strongylocentrotus purpuratus	1e-100	71.64	75	802
Refgene19656_i0_length_477	uncharacterized protein LOC110973761	gi|1229127447|ref|XP_022080540.1|	Acanthaster planci	1e-26	47.76	89	477
Refgene19656_i0_length_477	Fibropellin-1	gi|1205894841|gb|OWF44906.1|	Mizuhopecten yessoensis	2e-25	42.34	88	477
Refgene3170_i6_length_1107	NLRP10	gi|1235720457|gb|ASU91534.1|	Apostichopus japonicus	2e-39	41.39	64	1107
Refgene12101_i1_length_1020	PREDICTED: WSC domain-containing protein 2-like	gi|1126159923|ref|XP_019622376.1|	Branchiostoma belcheri	1e-38	37.13	69	1020
Refgene8796_i0_length_1347	PREDICTED: homeobox protein cut-like 1 isoform X4	gi|762168038|ref|XP_011422371.1|	Crassostrea gigas	6e-12	29.61	35	1347
Refgene43107_i0_length_228	K+/H+ antiporter subunit F	gi|1226713503|ref|WP_093965670.1|	Confluentimicrobium lipolyticum	2e-10	96.77	41	228
Refgene678_i1_length_4831	PREDICTED: protein Shroom3 isoform X4	gi|390339975|ref|XP_783573.3|	Strongylocentrotus purpuratus	1e-42	37.87	40	4831
Refgene11690_i1_length_881	L-rhamnose-binding lectin	gi|690966774|dbj|BAP59141.1|	Toxopneustes pileolus	2e-47	43.70	85	881
Refgene57010_i0_length_201	predicted protein	gi|1018871903|dbj|GAT53213.1|	Mycena chlorophos	1e-09	54.39	85	201
Refgene57010_i0_length_201	polyadenylate binding protein	gi|1183362466|gb|ORX89454.1|	Basidiobolus meristosporus CBS 931.73	2e-09	56.14	85	201
Refgene19697_i0_length_234	reactive intermediate/imine deaminase	gi|1113440380|gb|OJX02287.1|	Burkholderiales bacterium 70-64	2e-16	64.15	68	234
Refgene8957_i0_length_1323	histone deacetylase 11-like isoform X3	gi|1229180953|ref|XP_022104035.1|	Acanthaster planci	2e-169	67.74	77	1323
Refgene29944_i0_length_288	hypothetical protein	gi|297182157|gb|ADI18329.1|	uncultured Rhodobacterales bacterium HF4000_03E16	1e-08	93.55	32	288
Refgene21980_i1_length_402	mediator of RNA polymerase II transcription subunit 11-like	gi|1229161851|ref|XP_022093867.1|	Acanthaster planci	5e-29	65.06	62	402
Refgene16019_i0_length_687	hypothetical protein	gi|758368372|emb|CEP09272.1|	Parasitella parasitica	6e-74	75.84	65	687
Refgene16019_i0_length_687	gtp-binding nuclear protein ran	gi|585113118|gb|EWM30455.1|	Nannochloropsis gaditana	9e-77	76.51	65	687
Refgene7773_i1_length_594	NLRP10	gi|1235720457|gb|ASU91534.1|	Apostichopus japonicus	3e-09	31.45	61	594
Refgene18770_i0_length_519	PREDICTED: uncharacterized protein LOC102804514	gi|585656222|ref|XP_006815625.1|	Saccoglossus kowalevskii	2e-52	54.91	99	519
Refgene18770_i0_length_519	non-lysosomal glucosylceramidase	gi|922856191|gb|KOO24572.1|	Chrysochromulina sp. CCMP291	3e-42	45.61	98	519
Refgene11173_i0_length_1104	PREDICTED: kappa-type opioid receptor-like	gi|780132905|ref|XP_011679547.1|	Strongylocentrotus purpuratus	1e-75	39.16	83	1104
Refgene9726_i1_length_906	PREDICTED: carboxypeptidase A2-like	gi|585683158|ref|XP_006812373.1|	Saccoglossus kowalevskii	2e-80	51.16	84	906
Refgene13649_i0_length_882	PREDICTED: LOW QUALITY PROTEIN: 60S ribosomal protein L7a	gi|1062985887|ref|XP_017906185.1|	Capra hircus	3e-145	90.54	76	882
Refgene53353_i0_length_207	hypothetical protein EUGRSUZ_G02280	gi|629098927|gb|KCW64692.1|	Eucalyptus grandis	6e-40	89.86	100	207
Refgene53353_i0_length_207	Putative serine/threonine-protein kinase	gi|734414408|gb|KHN37244.1|	Glycine soja	2e-39	92.65	99	207
Refgene590_i0_length_5115	neurogenic locus notch homolog protein 1-like	gi|1229166347|ref|XP_022096296.1|	Acanthaster planci	0.0	43.04	89	5115
Refgene356_i0_length_6138	PREDICTED: zinc finger ZZ-type and EF-hand domain-containing protein 1-like	gi|919017401|ref|XP_013393035.1|	Lingula anatina	0.0	36.31	88	6138
Refgene6419_i0_length_1650	abnormal spindle-like microcephaly-associated protein homolog	gi|1229163229|ref|XP_022094618.1|	Acanthaster planci	9e-107	60.23	61	1650
Refgene51869_i0_length_210	hypothetical protein POPTR_0010s18730g	gi|566191538|ref|XP_006378635.1|	Populus trichocarpa	4e-18	97.56	59	210
Refgene547_i1_length_1908	PREDICTED: LOW QUALITY PROTEIN: sodium leak channel non-selective protein	gi|780071268|ref|XP_011671604.1|	Strongylocentrotus purpuratus	0.0	61.34	95	1908
Refgene6253_i5_length_1677	hypothetical protein ACHHYP_06032	gi|1173940371|gb|OQR89810.1|	Achlya hypogyna	4e-50	29.85	83	1677
Refgene6253_i5_length_1677	endonucleasereverse transcriptase putative	gi|325191285|emb|CCA26071.1|	Albugo laibachii Nc14	3e-46	29.58	79	1677
Refgene15129_i1_length_714	kinesin-like protein KIF1A isoform X9	gi|1229176775|ref|XP_022101828.1|	Acanthaster planci	5e-56	58.77	87	714
Refgene7283_i2_length_1178	b(0,+)-type amino acid transporter 1-like isoform X1	gi|1229140610|ref|XP_022082434.1|	Acanthaster planci	8e-154	70.88	87	1178
Refgene51543_i0_length_210	RNA polymerase-binding protein DksA	gi|916672043|ref|WP_051279134.1|	Hellea balneolensis	6e-18	53.85	93	210
Refgene20860_i0_length_432	predicted protein	gi|156359725|ref|XP_001624916.1|	Nematostella vectensis	3e-17	47.83	65	432
Refgene20860_i0_length_432	Dynein heavy chain	gi|521024491|gb|EPQ06279.1|	Myotis brandtii	2e-15	37.78	66	432
Refgene1640_i0_length_3396	integrin alpha-9-like isoform X2	gi|1229128140|ref|XP_022084385.1|	Acanthaster planci	0.0	46.54	96	3396
Refgene17542_i0_length_585	unnamed protein product	gi|642122907|emb|CDQ63219.1|	Oncorhynchus mykiss	2e-86	82.32	93	585
Refgene17542_i0_length_585	PREDICTED: ADP-ribosylation factor-like protein 1	gi|946659470|ref|XP_006125926.2|	Pelodiscus sinensis	6e-89	78.53	96	585
Refgene28981_i0_length_297	PREDICTED: multiple epidermal growth factor-like domains protein 6	gi|780022974|ref|XP_011665424.1|	Strongylocentrotus purpuratus	1e-30	62.63	100	297
Refgene5675_i1_length_201	PREDICTED: uncharacterized protein LOC102078378 isoform X1	gi|1110944582|ref|XP_019214950.1|	Oreochromis niloticus	8e-11	62.00	75	201
Refgene5675_i1_length_201	reverse transcriptase, partial	gi|326578439|gb|ADZ95805.1|	Agrius cingulata	1e-10	65.22	69	201
Refgene7265_i2_length_1537	JNK	gi|664686802|gb|AIF71187.1|	Paracentrotus lividus	0.0	73.63	74	1537
Refgene2919_i0_length_2595	PREDICTED: lon protease homolog 2, peroxisomal-like	gi|1126210180|ref|XP_019638837.1|	Branchiostoma belcheri	0.0	63.30	95	2595
Refgene5006_i0_length_1907	PREDICTED: uncharacterized protein LOC100888972	gi|780117806|ref|XP_011677472.1|	Strongylocentrotus purpuratus	7e-51	36.23	51	1907
Refgene13345_i0_length_465	tafazzin-like isoform X2	gi|1229131024|ref|XP_022099784.1|	Acanthaster planci	1e-48	50.33	97	465
Refgene7651_i0_length_1485	DNA repair protein REV1-like isoform X2	gi|1229173237|ref|XP_022099983.1|	Acanthaster planci	4e-51	53.04	65	1485
Refgene5241_i0_length_1860	PREDICTED: amyloid protein-binding protein 2	gi|780131749|ref|XP_011679362.1|	Strongylocentrotus purpuratus	0.0	63.36	94	1860
Refgene18106_i0_length_555	PREDICTED: LOW QUALITY PROTEIN: tenascin-N	gi|975115906|ref|XP_015273230.1|	Gekko japonicus	5e-38	46.25	83	555
Refgene6293_i0_length_1671	PREDICTED: alkaline phosphatase	gi|390333366|ref|XP_783443.2|	Strongylocentrotus purpuratus	4e-176	49.80	91	1671
Refgene9549_i0_length_1263	PREDICTED: galactose-3-O-sulfotransferase 3-like	gi|585648869|ref|XP_006814294.1|	Saccoglossus kowalevskii	1e-64	34.59	79	1263
Refgene6466_i0_length_1641	scavenger receptor class B type 1, partial	gi|1236511554|gb|ASV40831.1|	Mesocentrotus nudus	1e-138	42.68	89	1641
Refgene7994_i0_length_1443	PREDICTED: dynein heavy chain 10, axonemal, partial	gi|780124952|ref|XP_011678453.1|	Strongylocentrotus purpuratus	0.0	89.60	100	1443
Refgene12098_i0_length_1017	PREDICTED: uncharacterized protein LOC752507	gi|390353484|ref|XP_001179358.2|	Strongylocentrotus purpuratus	4e-38	29.34	86	1017
Refgene17568_i0_length_585	hypothetical protein BRAFLDRAFT_200335	gi|260801515|ref|XP_002595641.1|	Branchiostoma floridae	3e-27	34.71	87	585
Refgene17568_i0_length_585	PREDICTED: NXPE family member 3-like isoform X3	gi|779998141|ref|XP_011677087.1|	Strongylocentrotus purpuratus	2e-26	35.88	87	585
Refgene4176_i0_length_2125	glycogen [starch] synthase, muscle-like	gi|1229142946|ref|XP_022083700.1|	Acanthaster planci	0.0	73.76	93	2125
Refgene441_i0_length_5678	serine/threonine-protein kinase SMG1-like	gi|1229159529|ref|XP_022092632.1|	Acanthaster planci	0.0	40.49	96	5678
Refgene11459_i0_length_1080	PREDICTED: uncharacterized protein LOC109592413	gi|1133493845|ref|XP_019863417.1|	Amphimedon queenslandica	2e-17	31.35	69	1080
Refgene11459_i0_length_1080	PREDICTED: zinc finger and SCAN domain-containing protein 29-like	gi|1126211827|ref|XP_019639725.1|	Branchiostoma belcheri	1e-17	43.12	30	1080
Refgene45086_i0_length_225	PREDICTED: fibrillin-1, partial	gi|780056818|ref|XP_011669869.1|	Strongylocentrotus purpuratus	2e-12	53.85	100	225
Refgene10686_i2_length_1152	attractin-like protein 1 isoform X3	gi|1229193000|ref|XP_022110455.1|	Acanthaster planci	4e-57	41.05	93	1152
Refgene1392_i0_length_3645	LOW QUALITY PROTEIN: uncharacterized protein C20orf194-like	gi|1229137622|ref|XP_022080839.1|	Acanthaster planci	0.0	44.41	97	3645
Refgene16465_i0_length_657	PREDICTED: AMP deaminase 2 isoform X3	gi|731468576|ref|XP_010587849.1|	Loxodonta africana	2e-109	72.09	98	657
Refgene4437_i0_length_1770	PREDICTED: uncharacterized protein LOC107340287	gi|1005421295|ref|XP_015761127.1|	Acropora digitifera	3e-28	32.13	45	1770
Refgene4437_i0_length_1770	PREDICTED: low-density lipoprotein receptor-related protein 4-like isoform X3	gi|1005487348|ref|XP_015780265.1|	Acropora digitifera	2e-28	32.85	45	1770
Refgene312_i0_length_1728	PREDICTED: fibrillin-1	gi|780016946|ref|XP_011664551.1|	Strongylocentrotus purpuratus	2e-117	43.00	100	1728
Refgene2250_i0_length_2943	short transient receptor potential channel 3-like isoform X3	gi|1229180154|ref|XP_022103607.1|	Acanthaster planci	0.0	51.69	89	2943
Refgene8789_i0_length_1347	PREDICTED: long-chain specific acyl-CoA dehydrogenase, mitochondrial, partial	gi|704339643|ref|XP_010174772.1|	Antrostomus carolinensis	1e-170	60.70	90	1347
Refgene2451_i0_length_2825	PREDICTED: receptor-type tyrosine-protein phosphatase F	gi|390344342|ref|XP_783327.2|	Strongylocentrotus purpuratus	3e-14	34.02	25	2825
Refgene10447_i0_length_1173	PREDICTED: LOW QUALITY PROTEIN: solute carrier family 23 member 1	gi|1096024140|ref|XP_018779542.1|	Serinus canaria	2e-110	43.07	99	1173
Refgene11790_i0_length_1047	5-HT4 receptor	gi|1143708605|gb|AQM73466.1|	Apostichopus japonicus	4e-79	43.56	93	1047
Refgene3809_i0_length_2241	receptor-type tyrosine-protein phosphatase F-like isoform X2	gi|1229153237|ref|XP_022089248.1|	Acanthaster planci	2e-113	36.08	77	2241
Refgene355_i0_length_6141	tyrosine-protein phosphatase Lar-like	gi|1229158781|ref|XP_022092232.1|	Acanthaster planci	0.0	54.04	98	6141
Refgene15908_i0_length_696	PREDICTED: 28S ribosomal protein S7, mitochondrial	gi|72108129|ref|XP_781869.1|	Strongylocentrotus purpuratus	6e-74	55.56	85	696
Refgene12283_i0_length_1001	uncharacterized protein LOC110973287	gi|1229135449|ref|XP_022079671.1|	Acanthaster planci	3e-17	28.57	62	1001
Refgene4524_i0_length_2037	PREDICTED: uncharacterized protein LOC100893029	gi|390332029|ref|XP_003723404.1|	Strongylocentrotus purpuratus	1e-08	21.20	61	2037
Refgene4524_i0_length_2037	mucin-2-like	gi|1229139250|ref|XP_022081706.1|	Acanthaster planci	2e-07	25.71	30	2037
Refgene36073_i0_length_252	PREDICTED: guanine nucleotide-binding protein G(t) subunit alpha-3-like	gi|780112273|ref|XP_784797.4|	Strongylocentrotus purpuratus	3e-11	54.55	65	252
Refgene5251_i0_length_1857	receptor-type tyrosine-protein phosphatase T-like	gi|1229158892|ref|XP_022092290.1|	Acanthaster planci	1e-22	34.09	40	1857
Refgene44451_i0_length_225	PREDICTED: echinoderm microtubule-associated protein-like 2 isoform X3	gi|662190734|ref|XP_008468146.1|	Diaphorina citri	9e-14	57.58	88	225
Refgene18553_i0_length_531	PREDICTED: histidine triad nucleotide-binding protein 1	gi|390359368|ref|XP_784457.3|	Strongylocentrotus purpuratus	1e-60	70.99	73	531
Refgene1827_i1_length_360	E3 ubiquitin-protein ligase MARCH6-like	gi|1229169733|ref|XP_022098103.1|	Acanthaster planci	4e-19	62.50	53	360
Refgene31274_i0_length_279	hypothetical protein	gi|1027791206|ref|WP_063717881.1|	Leptolyngbya valderiana	2e-11	46.81	100	279
Refgene9182_i1_length_1305	PREDICTED: uncharacterized protein LOC752507	gi|390353484|ref|XP_001179358.2|	Strongylocentrotus purpuratus	9e-95	45.87	73	1305
Refgene20193_i0_length_456	myosin light chain 2	gi|961376462|gb|ALS04975.1|	Calanus sinicus	2e-51	66.17	88	456
Refgene416_i0_length_5735	nucleosome-remodeling factor subunit BPTF-like isoform X2	gi|1229136508|ref|XP_022080245.1|	Acanthaster planci	4e-108	49.02	35	5735
Refgene7228_i0_length_1539	PREDICTED: RNA-directed DNA polymerase from mobile element jockey-like	gi|1005420826|ref|XP_015758992.1|	Acropora digitifera	5e-132	43.78	97	1539
Refgene12751_i0_length_963	hypothetical protein AC249_AIPGENE23581	gi|999972384|gb|KXJ11558.1|	Exaiptasia pallida	5e-91	47.28	90	963
Refgene12751_i0_length_963	PREDICTED: leucine-rich repeat and coiled-coil domain-containing protein PF07_0014-like	gi|828200219|ref|XP_012554856.1|	Hydra vulgaris	3e-82	44.48	92	963
Refgene48255_i0_length_216	expressed hypothetical protein	gi|196016563|ref|XP_002118133.1|	Trichoplax adhaerens	1e-31	74.65	99	216
Refgene48255_i0_length_216	ribosomal protein L30, ferredoxin-like fold domain-containing protein	gi|1183514639|gb|ORZ37863.1|	Catenaria anguillulae PL171	7e-31	75.00	99	216
Refgene11913_i0_length_1035	uncharacterized protein LOC110984053	gi|1229172416|ref|XP_022099540.1|	Acanthaster planci	5e-29	29.64	83	1035
Refgene11913_i0_length_1035	PREDICTED: arylamine N-acetyltransferase 1-like	gi|919021866|ref|XP_013394787.1|	Lingula anatina	1e-22	33.13	47	1035
Refgene58589_i0_length_201	hypothetical protein	gi|1055901032|gb|AOE06240.1|	uncultured bacterium	7e-07	53.06	73	201
Refgene8730_i0_length_1329	medium-chain specific acyl-CoA dehydrogenase, mitochondrial-like	gi|1229143951|ref|XP_022084242.1|	Acanthaster planci	0.0	72.88	91	1329
Refgene1339_i1_length_3700	PREDICTED: uncharacterized protein LOC106097714 isoform X1	gi|1110952184|ref|XP_019216912.1|	Oreochromis niloticus	2e-165	43.92	51	3700
Refgene1339_i1_length_3700	Interferon-induced protein 44	gi|808857864|gb|KKF10360.1|	Larimichthys crocea	5e-146	47.97	79	3700
Refgene23437_i0_length_366	bifunctional [glutamate--ammonia ligase]-adenylyl-L-tyrosine phosphorylase/[glutamate--ammonia-ligase] adenylyltransferase	gi|737554918|ref|WP_035527619.1|	Haliea salexigens	2e-40	62.81	99	366
Refgene6032_i0_length_1713	PREDICTED: LOW QUALITY PROTEIN: splicing regulatory glutamine/lysine-rich protein 1-like	gi|779992344|ref|XP_011670427.1|	Strongylocentrotus purpuratus	2e-128	68.46	51	1713
Refgene63_i0_length_10524	PREDICTED: uncharacterized protein LOC577184 isoform X8	gi|780071130|ref|XP_011671580.1|	Strongylocentrotus purpuratus	0.0	28.26	64	10524
Refgene63_i0_length_10524	fibrillin-2-like isoform X3	gi|1229175105|ref|XP_022100982.1|	Acanthaster planci	8e-171	29.55	48	10524
Refgene6817_i1_length_1593	PREDICTED: uncharacterized protein LOC590843	gi|390361654|ref|XP_800625.2|	Strongylocentrotus purpuratus	7e-87	40.66	83	1593
Refgene3097_i0_length_2517	chloride channel protein 2-like isoform X2	gi|1229192414|ref|XP_022110154.1|	Acanthaster planci	0.0	70.18	97	2517
Refgene4016_i1_length_2171	uncharacterized protein LOC111137607 isoform X1	gi|1242743014|ref|XP_022344847.1|	Crassostrea virginica	2e-133	35.68	94	2171
Refgene16246_i0_length_672	PREDICTED: mitochondrial inner membrane protease ATP23 homolog	gi|390365415|ref|XP_783122.2|	Strongylocentrotus purpuratus	1e-76	52.88	93	672
Refgene1088_i1_length_1902	PREDICTED: uncharacterized protein LOC577602	gi|390350882|ref|XP_782910.3|	Strongylocentrotus purpuratus	1e-84	46.43	51	1902
Refgene1088_i1_length_1902	PREDICTED: mitotic checkpoint serine/threonine-protein kinase BUB1 isoform X4	gi|992224729|ref|XP_015463994.1|	Astyanax mexicanus	2e-71	43.52	53	1902
Refgene12301_i0_length_1002	PREDICTED: solute carrier family 35 member G1	gi|390365890|ref|XP_003730913.1|	Strongylocentrotus purpuratus	2e-10	26.67	87	1002
Refgene518_i5_length_5362	sushi, von Willebrand factor type A, EGF and pentraxin domain-containing protein 1-like	gi|1176090743|ref|XP_020615794.1|	Orbicella faveolata	2e-71	26.22	66	5362
Refgene29554_i0_length_291	Uncharacterized protein K02A2.6	gi|999972047|gb|KXJ11221.1|	Exaiptasia pallida	3e-26	56.84	97	291
Refgene3943_i1_length_2199	uncharacterized protein LOC110989846	gi|1229192509|ref|XP_022110203.1|	Acanthaster planci	9e-109	29.88	94	2199
Refgene8913_i0_length_1323	PREDICTED: immunoglobulin superfamily containing leucine-rich repeat protein-like	gi|391344364|ref|XP_003746471.1|	Galendromus occidentalis	1e-16	25.26	80	1323
Refgene13337_i0_length_912	ribonuclease Oy-like isoform X1	gi|1229155177|ref|XP_022090273.1|	Acanthaster planci	1e-48	36.95	79	912
Refgene28982_i0_length_297	hypothetical protein A2Z95_09990	gi|1085093725|gb|OGS92364.1|	Gallionellales bacterium GWA2_60_18	6e-09	51.92	53	297
Refgene28982_i0_length_297	endonuclease	gi|913709906|ref|WP_050461618.1|	Herbaspirillum autotrophicum	1e-08	60.00	40	297
Refgene28544_i0_length_300	PREDICTED: uncharacterized abhydrolase domain-containing protein DDB_G0269086	gi|780051547|ref|XP_800091.4|	Strongylocentrotus purpuratus	3e-18	46.34	82	300
Refgene28544_i0_length_300	sperm surface protein Sp17-like isoform X2	gi|1229147392|ref|XP_022086105.1|	Acanthaster planci	3e-16	47.62	83	300
Refgene7052_i0_length_1562	tyrosine-protein kinase Lyn-like	gi|831564648|ref|XP_012732772.1|	Fundulus heteroclitus	1e-34	30.24	56	1562
Refgene28860_i0_length_298	hypothetical protein HALTITAN_3297	gi|445563933|gb|ELY20072.1|	Halomonas titanicae BH1	3e-34	71.13	95	298
Refgene28860_i0_length_298	Putative membrane protein {ECO:0000313|EMBL:JAB55074.1}	gi|812186771|emb|CRH40530.1|	Pantoea ananatis	9e-25	75.00	76	298
Refgene1371_i0_length_306	PREDICTED: LOW QUALITY PROTEIN: leucine--tRNA ligase, cytoplasmic-like	gi|585662113|ref|XP_006816692.1|	Saccoglossus kowalevskii	2e-12	47.76	66	306
Refgene41241_i0_length_234	phosphoglycerate kinase	gi|914607867|ref|WP_050602136.1|	Ruegeria sp. 6PALISEP08	6e-37	89.74	100	234
Refgene711_i0_length_4764	scm-like with four MBT domains protein 1	gi|1229182603|ref|XP_022104927.1|	Acanthaster planci	0.0	53.62	54	4764
Refgene47623_i0_length_219	Nucleotide-binding, alpha-beta plait	gi|976910367|gb|KVH97072.1|	Cynara cardunculus var. scolymus	7e-41	91.78	100	219
Refgene2229_i0_length_2952	WD repeat-containing protein 63-like isoform X1	gi|1229150765|ref|XP_022087916.1|	Acanthaster planci	0.0	62.86	89	2952
Refgene23034_i0_length_375	Myol protein	gi|14041712|emb|CAC38782.1|	Suberites domuncula	1e-45	63.79	93	375
Refgene16015_i0_length_689	Triosephosphate isomerase	gi|565321260|gb|ETE72092.1|	Ophiophagus hannah	2e-95	71.57	83	689
Refgene8352_i0_length_1398	PREDICTED: protein notum homolog	gi|585674523|ref|XP_006818624.1|	Saccoglossus kowalevskii	1e-75	35.98	80	1398
Refgene34133_i0_length_261	hypothetical protein	gi|517828004|ref|WP_018998212.1|	Hirschia maritima	3e-09	42.86	76	261
Refgene34133_i0_length_261	F0F1 ATP synthase subunit I	gi|1119265513|ref|WP_072244390.1|	Roseibaca calidilacus	2e-08	40.00	75	261
Refgene18261_i0_length_547	PREDICTED: histone-lysine N-methyltransferase ash1-like isoform X3	gi|1020576832|ref|XP_016114814.1|	Sinocyclocheilus grahami	6e-11	42.68	45	547
Refgene23370_i0_length_369	protein ALP1-like	gi|1242828012|ref|XP_022294974.1|	Crassostrea virginica	7e-53	65.83	98	369
Refgene11738_i0_length_1053	PREDICTED: dnaJ homolog subfamily C member 22-like	gi|780124196|ref|XP_011678350.1|	Strongylocentrotus purpuratus	3e-113	47.98	98	1053
Refgene1987_i1_length_3132	PREDICTED: zinc finger RNA-binding protein isoform X2	gi|780136071|ref|XP_011679988.1|	Strongylocentrotus purpuratus	0.0	60.56	67	3132
Refgene2364_i0_length_246	PREDICTED: insulin-like growth factor-binding protein complex acid labile subunit isoform X3	gi|1059123969|ref|XP_017713843.1|	Rhinopithecus bieti	2e-07	40.23	100	246
Refgene3421_i0_length_2381	uncharacterized protein LOC110458063	gi|1207950596|ref|XP_021365289.1|	Mizuhopecten yessoensis	4e-132	47.66	57	2381
Refgene3479_i0_length_2358	lamin-B2-like	gi|1229142976|ref|XP_022083716.1|	Acanthaster planci	0.0	51.37	98	2358
Refgene8754_i1_length_1339	ficolin-2-like	gi|1176073090|ref|XP_020606488.1|	Orbicella faveolata	3e-48	40.46	58	1339
Refgene13915_i0_length_860	PREDICTED: NADH dehydrogenase [ubiquinone] iron-sulfur protein 3, mitochondrial	gi|390347060|ref|XP_796382.3|	Strongylocentrotus purpuratus	2e-119	67.32	87	860
Refgene13528_i0_length_894	PREDICTED: glutathione S-transferase theta-1-like isoform X2	gi|1126159387|ref|XP_019619592.1|	Branchiostoma belcheri	7e-61	44.70	73	894
Refgene26687_i0_length_318	PREDICTED: pre-mRNA 3' end processing protein WDR33	gi|768953150|ref|XP_011615418.1|	Takifugu rubripes	5e-27	100.00	54	318
Refgene8452_i0_length_513	uncharacterized protein LOC110973433	gi|1229135990|ref|XP_022079968.1|	Acanthaster planci	2e-18	72.92	28	513
Refgene8452_i0_length_513	PREDICTED: glycoprotein-N-acetylgalactosamine 3-beta-galactosyltransferase 1-like isoform X2	gi|1126205137|ref|XP_019636087.1|	Branchiostoma belcheri	7e-13	39.77	46	513
Refgene14082_i0_length_846	kinesin-like protein KIF27	gi|1229162584|ref|XP_022094268.1|	Acanthaster planci	1e-92	69.15	71	846
Refgene8751_i0_length_1353	unnamed protein product	gi|961504605|emb|CUV05794.1|	Cryptosporidium hominis	3e-47	31.17	68	1353
Refgene8751_i0_length_1353	T13C2.5	gi|67613402|ref|XP_667298.1|	Cryptosporidium hominis TU502	3e-47	31.17	68	1353
Refgene2334_i0_length_2895	uncharacterized protein LOC110979652 isoform X1	gi|1229157137|ref|XP_022091350.1|	Acanthaster planci	2e-116	30.03	96	2895
Refgene202_i0_length_7308	PREDICTED: dedicator of cytokinesis protein 9-like isoform X8	gi|1126168856|ref|XP_019616357.1|	Branchiostoma belcheri	0.0	46.03	88	7308
Refgene48856_i0_length_216	PREDICTED: caspase-6	gi|667268976|ref|XP_008570193.1|	Galeopterus variegatus	6e-17	48.15	100	216
Refgene9146_i0_length_1308	PREDICTED: ornithine decarboxylase-like	gi|585657667|ref|XP_006815879.1|	Saccoglossus kowalevskii	5e-93	39.37	97	1308
Refgene6888_i0_length_1581	PREDICTED: leucine-rich repeat-containing protein 4B-like	gi|632987784|ref|XP_007882747.1|	Callorhinchus milii	2e-28	32.62	78	1581
Refgene14711_i0_length_792	PREDICTED: elongation of very long chain fatty acids protein 5	gi|390343626|ref|XP_789039.2|	Strongylocentrotus purpuratus	2e-88	59.91	84	792
Refgene56132_i0_length_204	metal-dependent hydrolase	gi|983191887|ref|WP_060467564.1|	Vibrio toranzoniae	3e-12	71.43	62	204
Refgene55702_i0_length_204	uncharacterized protein LOC110943521	gi|1228816747|ref|XP_022040957.1|	Helianthus annuus	8e-22	70.31	94	204
Refgene55702_i0_length_204	putative DNA helicase Pif1-like protein	gi|1191669088|gb|OTG21055.1|	Helianthus annuus	2e-19	63.64	97	204
Refgene15846_i0_length_240	PREDICTED: 26S proteasome non-ATPase regulatory subunit 10	gi|72009853|ref|XP_782225.1|	Strongylocentrotus purpuratus	1e-10	61.22	61	240
Refgene7012_i0_length_1563	PREDICTED: steroid 17-alpha-hydroxylase/17,20 lyase	gi|72158973|ref|XP_789963.1|	Strongylocentrotus purpuratus	5e-155	46.67	92	1563
Refgene3617_i0_length_2310	PREDICTED: uncharacterized protein LOC100893322	gi|780173250|ref|XP_011660879.1|	Strongylocentrotus purpuratus	4e-12	28.26	21	2310
Refgene2928_i0_length_2581	PREDICTED: paraplegin	gi|390342024|ref|XP_798395.3|	Strongylocentrotus purpuratus	0.0	75.59	74	2581
Refgene101_i3_length_3201	PREDICTED: fibrillin-2 isoform X1	gi|780132551|ref|XP_011679494.1|	Strongylocentrotus purpuratus	0.0	42.30	97	3201
Refgene13570_i0_length_891	PREDICTED: 5-hydroxytryptamine receptor 6-like	gi|780122570|ref|XP_011678119.1|	Strongylocentrotus purpuratus	5e-15	24.14	96	891
Refgene2785_i0_length_2664	axin-1-like isoform X3	gi|1229145037|ref|XP_022084823.1|	Acanthaster planci	2e-113	48.70	82	2664
Refgene51462_i0_length_210	hypothetical protein	gi|145505966|ref|XP_001438949.1|	Paramecium tetraurelia strain d4-2	4e-43	95.71	100	210
Refgene51462_i0_length_210	cytoplasmic dynein light chain 2	gi|829171480|ref|XP_012653183.1|	Tetrahymena thermophila SB210	5e-43	95.71	100	210
Refgene40321_i0_length_237	peptidase S41	gi|1189702111|ref|WP_085760478.1|	Oceanicoccus sagamiensis	1e-33	76.92	99	237
Refgene7930_i0_length_1451	PREDICTED: uncharacterized protein LOC106179464 isoform X1	gi|919074791|ref|XP_013418549.1|	Lingula anatina	3e-74	39.49	80	1451
Refgene7930_i0_length_1451	Transposon Ty3-G Gag-Pol polyprotein	gi|999990678|gb|KXJ29698.1|	Exaiptasia pallida	1e-67	45.42	60	1451
Refgene35474_i0_length_255	30S ribosomal protein S1	gi|654478938|ref|WP_027949029.1|	Haliea salexigens	2e-46	95.29	100	255
Refgene14145_i0_length_840	PREDICTED: GTPase IMAP family member 8-like isoform X1	gi|1044576350|ref|XP_017424894.1|	Vigna angularis	2e-20	33.49	76	840
Refgene27637_i0_length_309	SWIB domain-containing protein, partial	gi|239938969|gb|ACS36127.1|	Tigriopus japonicus	9e-41	75.29	83	309
Refgene52958_i0_length_207	hypothetical protein	gi|1221773232|ref|WP_089893697.1|	Lentibacter algarum	4e-19	63.77	100	207
Refgene52958_i0_length_207	capsular polysaccharide transport system permease protein	gi|1088832380|emb|SDY73791.1|	Lentibacter algarum	6e-19	63.77	100	207
Refgene4326_i0_length_2088	uncharacterized protein LOC110980838 isoform X2	gi|1229161242|ref|XP_022093540.1|	Acanthaster planci	5e-95	32.98	95	2088
Refgene4082_i0_length_2157	centromere/kinetochore protein zw10 homolog	gi|1229160724|ref|XP_022093272.1|	Acanthaster planci	3e-178	40.67	98	2157
Refgene799_i1_length_1620	PREDICTED: bifunctional glutamate/proline--tRNA ligase-like	gi|585683997|ref|XP_006812505.1|	Saccoglossus kowalevskii	0.0	71.97	99	1620
Refgene998_i3_length_408	major yolk protein 2	gi|240846033|dbj|BAH79577.1|	Apostichopus japonicus	1e-57	95.15	76	408
Refgene8669_i0_length_1362	cytochrome P450 1A1-like	gi|1229136534|ref|XP_022080259.1|	Acanthaster planci	6e-119	44.08	99	1362
Refgene14520_i0_length_807	hypothetical protein SDRG_12867	gi|669163218|ref|XP_008617171.1|	Saprolegnia diclina VS20	1e-11	31.68	56	807
Refgene14520_i0_length_807	RNA polymerase II transcriptional coactivator KIWI-like	gi|1229192816|ref|XP_022110363.1|	Acanthaster planci	1e-11	40.00	26	807
Refgene16341_i0_length_666	PREDICTED: fibroblast growth factor receptor 3	gi|780171770|ref|XP_011660673.1|	Strongylocentrotus purpuratus	4e-42	48.50	74	666
Refgene16021_i0_length_687	myosin heavy chain isoform 3	gi|321476145|gb|EFX87106.1|	Daphnia pulex	8e-61	70.67	91	687
Refgene12355_i1_length_999	PREDICTED: 2-methoxy-6-polyprenyl-1,4-benzoquinol methylase, mitochondrial	gi|390352840|ref|XP_790868.3|	Strongylocentrotus purpuratus	4e-132	59.30	99	999
Refgene20498_i0_length_453	PREDICTED: uncharacterized protein LOC107397558	gi|1008432905|ref|XP_015833635.1|	Tribolium castaneum	2e-18	47.71	62	453
Refgene20498_i0_length_453	transposable element p transposase	gi|861639291|gb|KMQ92810.1|	Lasius niger	9e-13	48.78	54	453
Refgene53411_i0_length_207	CwfJ_C_2 domain-containing protein/CwfJ_C_1 domain-containing protein	gi|1130848445|dbj|GAV71200.1|	Cephalotus follicularis	4e-10	60.38	77	207
Refgene40246_i0_length_237	uncharacterized protein Dwil_GK11256	gi|195444751|ref|XP_002070012.1|	Drosophila willistoni	2e-35	77.22	100	237
Refgene40246_i0_length_237	clathrin associated protein 47	gi|195037831|ref|XP_001990364.1|	Drosophila grimshawi	3e-35	75.95	100	237
Refgene1687_i0_length_3348	PREDICTED: ubiquitin carboxyl-terminal hydrolase 8	gi|115640606|ref|XP_784858.2|	Strongylocentrotus purpuratus	0.0	41.65	99	3348
Refgene44263_i0_length_225	EF hand family protein	gi|294715506|gb|ADF30844.1|	Euplotes aediculatus	2e-33	74.67	100	225
Refgene15830_i0_length_702	PREDICTED: tctex1 domain-containing protein 1-like	gi|780051336|ref|XP_011669220.1|	Strongylocentrotus purpuratus	6e-34	41.94	64	702
Refgene6146_i1_length_1695	PREDICTED: uncharacterized protein LOC593539	gi|115908418|ref|XP_798103.2|	Strongylocentrotus purpuratus	2e-44	27.47	87	1695
Refgene6146_i1_length_1695	PREDICTED: monocarboxylate transporter 12	gi|390332958|ref|XP_793108.3|	Strongylocentrotus purpuratus	4e-42	28.00	86	1695
Refgene47386_i0_length_219	PREDICTED: 26S proteasome non-ATPase regulatory subunit 1-like	gi|1005954732|ref|XP_015785775.1|	Tetranychus urticae	2e-18	58.57	96	219
Refgene14779_i0_length_786	PREDICTED: uncharacterized protein LOC102805489	gi|585706886|ref|XP_006823888.1|	Saccoglossus kowalevskii	4e-69	51.43	80	786
Refgene827_i0_length_4497	Transposon Ty3-I Gag-Pol polyprotein	gi|1215258811|gb|OXA45137.1|	Folsomia candida	1e-161	32.63	68	4497
Refgene9289_i0_length_1290	beta-3 adrenergic receptor-like	gi|1229188806|ref|XP_022108236.1|	Acanthaster planci	1e-07	24.47	86	1290
Refgene5438_i0_length_1821	vesicular glutamate transporter 1-like isoform X2	gi|1229142952|ref|XP_022083703.1|	Acanthaster planci	0.0	63.94	93	1821
Refgene3861_i0_length_2223	PREDICTED: ALK tyrosine kinase receptor-like	gi|585666151|ref|XP_002735206.2|	Saccoglossus kowalevskii	2e-63	38.18	67	2223
Refgene4737_i0_length_1980	death domain-associated protein 6-like	gi|1229143945|ref|XP_022084239.1|	Acanthaster planci	2e-41	40.89	34	1980
Refgene9589_i0_length_1260	PREDICTED: aminoacylase-1	gi|974116731|ref|XP_015257842.1|	Cyprinodon variegatus	3e-145	55.38	92	1260
Refgene5026_i0_length_1905	sodium-coupled monocarboxylate transporter 1-like isoform X1	gi|1229129390|ref|XP_022090965.1|	Acanthaster planci	0.0	56.13	95	1905
Refgene913_i0_length_4311	copper-transporting ATPase 2-like isoform X1	gi|1229157617|ref|XP_022091600.1|	Acanthaster planci	0.0	54.29	93	4311
Refgene9423_i1_length_1278	PREDICTED: alpha-N-acetyl-neuraminyl-2,3-beta-galactosyl-1,3-N-acetyl-galactosaminide alpha-2,6-sialyltransferase isoform X2	gi|780004074|ref|XP_011684173.1|	Strongylocentrotus purpuratus	4e-75	41.03	67	1278
Refgene7383_i0_length_1521	PREDICTED: kynurenine--oxoglutarate transaminase 3 isoform X1	gi|780156643|ref|XP_011682467.1|	Strongylocentrotus purpuratus	0.0	64.10	82	1521
Refgene3338_i0_length_2418	PREDICTED: inhibitor of nuclear factor kappa-B kinase subunit beta isoform X4	gi|641752040|ref|XP_008170085.1|	Chrysemys picta bellii	8e-120	35.53	81	2418
Refgene11371_i0_length_1086	PREDICTED: guanine nucleotide-binding protein subunit beta-5	gi|72108812|ref|XP_792481.1|	Strongylocentrotus purpuratus	0.0	88.12	95	1086
Refgene53266_i0_length_207	PREDICTED: probable 60S ribosomal protein L37-A isoform X2	gi|115770416|ref|XP_796231.2|	Strongylocentrotus purpuratus	3e-33	85.29	99	207
Refgene5858_i0_length_1738	Techylectin-5B, partial	gi|999967587|gb|KXJ06761.1|	Exaiptasia pallida	8e-64	32.48	87	1738
Refgene3703_i0_length_2280	very low-density lipoprotein receptor-like isoform X3	gi|1183222417|ref|XP_020708838.1|	Athalia rosae	8e-109	34.98	82	2280
Refgene33533_i0_length_264	PREDICTED: uncharacterized protein LOC109547025	gi|1130206381|ref|XP_019773799.1|	Dendroctonus ponderosae	6e-07	33.73	90	264
Refgene5340_i0_length_1842	PREDICTED: uncharacterized protein LOC106174850	gi|919060639|ref|XP_013412013.1|	Lingula anatina	1e-82	46.91	50	1842
Refgene5340_i0_length_1842	PREDICTED: guanylate cyclase soluble subunit beta-2-like	gi|585699467|ref|XP_002731658.2|	Saccoglossus kowalevskii	1e-83	33.33	88	1842
Refgene15522_i1_length_684	PCNA-associated factor-like	gi|1229130504|ref|XP_022097034.1|	Acanthaster planci	1e-19	53.41	36	684
Refgene21907_i0_length_402	Histone deacetylase 3	gi|808855522|gb|KKF09286.1|	Larimichthys crocea	6e-74	96.99	99	402
Refgene686_i0_length_4821	multiple epidermal growth factor-like domains protein 6 isoform X1	gi|1229174305|ref|XP_022100562.1|	Acanthaster planci	0.0	53.94	97	4821
Refgene13461_i0_length_903	hypothetical protein LOTGIDRAFT_168623	gi|676488877|ref|XP_009064757.1|	Lottia gigantea	5e-31	36.32	73	903
Refgene13461_i0_length_903	PREDICTED: cation-dependent mannose-6-phosphate receptor-like isoform X1	gi|919012333|ref|XP_013390628.1|	Lingula anatina	2e-27	33.75	78	903
Refgene16700_i0_length_642	calcineurin subunit B type 2	gi|1233210877|ref|XP_022204763.1|	Nilaparvata lugens	2e-107	91.18	79	642
Refgene36929_i0_length_249	PREDICTED: uncharacterized protein LOC107350190	gi|1005470034|ref|XP_015771899.1|	Acropora digitifera	1e-37	79.27	99	249
Refgene30291_i0_length_285	predicted protein	gi|326512848|dbj|BAK03331.1|	Hordeum vulgare subsp. vulgare	5e-37	75.25	99	285
Refgene30291_i0_length_285	hsp90, related	gi|401401580|ref|XP_003881046.1|	Neospora caninum Liverpool	8e-36	71.72	99	285
Refgene3520_i0_length_2341	threonine--tRNA ligase, cytoplasmic-like isoform X2	gi|1229191197|ref|XP_022109513.1|	Acanthaster planci	0.0	79.08	86	2341
Refgene23834_i0_length_360	hypothetical protein	gi|746507234|ref|WP_039544149.1|	Ruegeria sp. ANG-R	6e-64	79.83	99	360
Refgene38001_i0_length_246	PREDICTED: arachidonate 15-lipoxygenase B-like	gi|974114341|ref|XP_015256528.1|	Cyprinodon variegatus	2e-09	65.91	54	246
Refgene7661_i0_length_1071	PREDICTED: alpha-1,3-mannosyl-glycoprotein 2-beta-N-acetylglucosaminyltransferase	gi|780157254|ref|XP_011682549.1|	Strongylocentrotus purpuratus	2e-65	49.46	75	1071
Refgene3114_i2_length_2499	PREDICTED: RNA-binding protein 25	gi|780100665|ref|XP_011675215.1|	Strongylocentrotus purpuratus	5e-73	74.10	20	2499
Refgene21673_i1_length_324	dynein heavy chain	gi|19913760|gb|AAM03471.1|	Methanosarcina acetivorans C2A	1e-09	49.02	87	324
Refgene12238_i0_length_1008	PREDICTED: glutaredoxin-3	gi|780124113|ref|XP_011678339.1|	Strongylocentrotus purpuratus	7e-150	63.38	97	1008
Refgene3740_i0_length_2262	PREDICTED: zinc finger CCHC domain-containing protein 7-like	gi|919058396|ref|XP_013411082.1|	Lingula anatina	5e-31	38.97	25	2262
Refgene6623_i0_length_1615	galactose-3-O-sulfotransferase 2-like	gi|1229134289|ref|XP_022112249.1|	Acanthaster planci	8e-109	48.24	63	1615
Refgene7507_i0_length_1503	PREDICTED: Y+L amino acid transporter 2 isoform X1	gi|115625800|ref|XP_790356.2|	Strongylocentrotus purpuratus	0.0	65.99	98	1503
Refgene11308_i0_length_1092	PREDICTED: vasopressin V1b receptor-like	gi|780163269|ref|XP_011683416.1|	Strongylocentrotus purpuratus	1e-27	29.40	95	1092
Refgene32819_i0_length_270	hypothetical protein LOTGIDRAFT_115312, partial	gi|676450709|ref|XP_009052467.1|	Lottia gigantea	2e-10	43.24	82	270
Refgene91_i0_length_3282	PREDICTED: IgGFc-binding protein, partial	gi|780032713|ref|XP_011666927.1|	Strongylocentrotus purpuratus	0.0	43.53	99	3282
Refgene42485_i0_length_231	myosin heavy chain, striated muscle-like	gi|1229161276|ref|XP_022093558.1|	Acanthaster planci	6e-28	72.73	100	231
Refgene5114_i0_length_1884	PREDICTED: cryptochrome-1	gi|390355184|ref|XP_785873.3|	Strongylocentrotus purpuratus	0.0	72.68	83	1884
Refgene37675_i0_length_246	3-oxoacyl-ACP reductase	gi|1053755392|ref|WP_066052379.1|	Halioglobus sp. HI00S01	2e-39	81.71	100	246
Refgene15739_i0_length_708	PREDICTED: organic cation transporter protein-like	gi|780165060|ref|XP_011683651.1|	Strongylocentrotus purpuratus	9e-36	36.84	87	708
Refgene8562_i0_length_1374	LOW QUALITY PROTEIN: leucine-zipper-like transcriptional regulator 1, partial	gi|1229177478|ref|XP_022102184.1|	Acanthaster planci	0.0	73.39	98	1374
Refgene11358_i0_length_1089	PREDICTED: uncharacterized protein LOC577463	gi|72128018|ref|XP_782784.1|	Strongylocentrotus purpuratus	5e-100	54.58	77	1089
Refgene11358_i0_length_1089	tetratricopeptide repeat protein 17-like	gi|1229155187|ref|XP_022090278.1|	Acanthaster planci	1e-95	53.29	80	1089
Refgene6460_i0_length_1642	PREDICTED: beta-1,3-galactosyltransferase 1-like	gi|390354193|ref|XP_003728271.1|	Strongylocentrotus purpuratus	2e-77	44.98	49	1642
Refgene30707_i0_length_282	Ferritin/ribonucleotide reductase-like protein	gi|976907773|gb|KVH95039.1|	Cynara cardunculus var. scolymus	4e-14	64.52	98	282
Refgene17931_i0_length_489	S-phase kinase-associated protein 1-like isoform X3	gi|1229126715|ref|XP_022093216.1|	Acanthaster planci	4e-28	77.14	64	489
Refgene14409_i0_length_816	polycomb group RING finger protein 1-like, partial	gi|1229194433|ref|XP_022111209.1|	Acanthaster planci	8e-106	68.24	86	816
Refgene12898_i0_length_948	proteoglycan 4-like isoform X1	gi|1229145442|ref|XP_022085039.1|	Acanthaster planci	2e-30	36.04	66	948
Refgene16211_i0_length_675	PREDICTED: ELKS/Rab6-interacting/CAST family member 1-like, partial	gi|699608410|ref|XP_009872661.1|	Apaloderma vittatum	8e-08	31.25	71	675
Refgene23687_i0_length_363	hypothetical protein B7Z06_02715	gi|1232475591|gb|OYX28022.1|	Flavobacteriales bacterium 32-35-8	2e-33	51.69	98	363
Refgene23687_i0_length_363	T9SS C-terminal target domain-containing protein	gi|559198685|ref|WP_023575156.1|	Flavobacterium saliperosum	1e-32	52.94	98	363
Refgene1042_i0_length_4109	PREDICTED: 1-phosphatidylinositol 4,5-bisphosphate phosphodiesterase gamma-1	gi|939652477|ref|XP_014275178.1|	Halyomorpha halys	0.0	47.31	87	4109
Refgene4268_i0_length_2103	PREDICTED: suppressor APC domain-containing protein 2-like	gi|919102824|ref|XP_013387793.1|	Lingula anatina	4e-40	47.31	38	2103
Refgene13796_i0_length_870	PREDICTED: enoyl-CoA delta isomerase 2, mitochondrial	gi|72045556|ref|XP_780031.1|	Strongylocentrotus purpuratus	8e-91	56.18	92	870
Refgene8651_i0_length_1362	TELO2-interacting protein 2-like	gi|1229174211|ref|XP_022100512.1|	Acanthaster planci	6e-93	44.39	85	1362
Refgene27641_i0_length_309	hypothetical protein	gi|692295135|ref|WP_032116149.1|	Arsenophonus endosymbiont of Nilaparvata lugens	2e-11	51.35	72	309
Refgene5483_i0_length_1812	apoptosis-inducing factor 3-like	gi|1229182052|ref|XP_022104629.1|	Acanthaster planci	0.0	62.00	86	1812
Refgene10818_i0_length_1140	DNA repair protein RAD51 homolog 2-like isoform X3	gi|1229169329|ref|XP_022097890.1|	Acanthaster planci	7e-134	53.48	97	1140
Refgene45876_i0_length_222	phosphoribosylpyrophosphate synthetase	gi|652547058|ref|WP_026940720.1|	Hellea balneolensis	2e-33	85.92	96	222
Refgene11784_i0_length_1042	PREDICTED: uncharacterized protein LOC106153439	gi|919091851|ref|XP_013382820.1|	Lingula anatina	6e-30	48.33	34	1042
Refgene11784_i0_length_1042	PREDICTED: fibrinogen-like protein 1 isoform X2	gi|1079773146|ref|XP_018556457.1|	Lates calcarifer	3e-29	44.68	39	1042
Refgene5481_i0_length_1812	hypothetical protein GUITHDRAFT_121393	gi|551633094|ref|XP_005819407.1|	Guillardia theta CCMP2712	6e-58	30.68	75	1812
Refgene5481_i0_length_1812	tyrosine-protein kinase Src42A	gi|754353308|ref|XP_004342494.2|	Capsaspora owczarzaki ATCC 30864	2e-56	34.18	82	1812
Refgene17027_i0_length_461	PREDICTED: replication protein A 14 kDa subunit	gi|390341991|ref|XP_781680.2|	Strongylocentrotus purpuratus	1e-14	45.35	55	461
Refgene40111_i0_length_237	UNKNOWN	gi|678325658|emb|CDW81568.1|	Stylonychia lemnae	2e-29	72.50	100	237
Refgene12415_i0_length_992	PREDICTED: ketohexokinase-like	gi|585696344|ref|XP_006822189.1|	Saccoglossus kowalevskii	7e-74	47.70	88	992
Refgene20845_i0_length_432	PREDICTED: uncharacterized protein LOC100637707	gi|1133459277|ref|XP_019850923.1|	Amphimedon queenslandica	6e-30	52.42	86	432
Refgene3061_i0_length_2526	uncharacterized protein LOC110978241	gi|1229152313|ref|XP_022088751.1|	Acanthaster planci	4e-57	30.25	66	2526
Refgene5443_i0_length_1819	NLRP10	gi|1235720457|gb|ASU91534.1|	Apostichopus japonicus	7e-08	22.61	59	1819
Refgene3246_i0_length_2451	two-pore calcium channel 3	gi|222353682|ref|NP_001138449.1|	Strongylocentrotus purpuratus	0.0	53.48	92	2451
Refgene5990_i0_length_1716	sestrin-1-like isoform X1	gi|1229169821|ref|XP_022098151.1|	Acanthaster planci	0.0	60.13	84	1716
Refgene17392_i0_length_596	Transposon TX1 uncharacterized 149 kDa protein	gi|999972341|gb|KXJ11515.1|	Exaiptasia pallida	4e-32	40.00	94	596
Refgene17392_i0_length_596	pol-like protein	gi|34392566|dbj|BAC82613.1|	Danio rerio	1e-23	39.04	73	596
Refgene2305_i0_length_2332	integrator complex subunit 4-like	gi|1229169579|ref|XP_022098018.1|	Acanthaster planci	2e-140	51.07	59	2332
Refgene43095_i0_length_228	MULTISPECIES: F0F1 ATP synthase subunit C	gi|1119889856|ref|WP_072775827.1|	Rhodobacteraceae	8e-10	100.00	41	228
Refgene7338_i0_length_1533	PREDICTED: zinc finger protein 501-like	gi|1020563195|ref|XP_016112107.1|	Sinocyclocheilus grahami	2e-88	64.57	54	1533
Refgene2317_i0_length_2907	uncharacterized protein LOC110985605	gi|1229177949|ref|XP_022102427.1|	Acanthaster planci	0.0	43.28	82	2907
Refgene1151_i0_length_3936	serine/threonine-protein kinase LATS2-like isoform X1	gi|1229190179|ref|XP_022108970.1|	Acanthaster planci	0.0	58.99	48	3936
Refgene597_i3_length_4974	PH-interacting protein-like isoform X1	gi|1229139678|ref|XP_022081936.1|	Acanthaster planci	0.0	53.46	85	4974
Refgene2948_i0_length_2580	heat shock protein gp96	gi|355344590|gb|AER60491.1|	Apostichopus japonicus	0.0	99.87	89	2580
Refgene17320_i0_length_600	RecName: Full=Globin D, coelomic	gi|119368208|sp|P80017.3|GLBD_CAUAR	no data	2e-33	38.75	80	600
Refgene13665_i0_length_882	PREDICTED: uncharacterized protein LOC100891589 isoform X1	gi|780130033|ref|XP_011679153.1|	Strongylocentrotus purpuratus	2e-45	44.50	65	882
Refgene4410_i0_length_2067	NLRP3	gi|1235720455|gb|ASU91533.1|	Apostichopus japonicus	1e-93	31.67	99	2067
Refgene4744_i0_length_1977	sodium/potassium/calcium exchanger 4-like	gi|1229186414|ref|XP_022106970.1|	Acanthaster planci	0.0	59.02	93	1977
Refgene2153_i0_length_3006	exosome complex exonuclease RRP44-like	gi|1229157476|ref|XP_022091521.1|	Acanthaster planci	0.0	65.57	95	3006
Refgene15027_i1_length_315	beta-integrin	gi|1009203869|gb|AMR60824.1|	Apostichopus japonicus	3e-31	100.00	60	315
Refgene23875_i1_length_359	PREDICTED: uncharacterized protein LOC107329697	gi|1005494443|ref|XP_015749848.1|	Acropora digitifera	2e-11	37.72	95	359
Refgene23875_i1_length_359	RNA-directed DNA polymerase from mobile element jockey	gi|808856474|gb|KKF09339.1|	Larimichthys crocea	6e-08	38.61	82	359
Refgene9225_i0_length_1291	uncharacterized protein LOC110988125	gi|1229186606|ref|XP_022107075.1|	Acanthaster planci	8e-51	31.30	86	1291
Refgene10415_i0_length_1176	PREDICTED: E3 ubiquitin-protein ligase TRIM71-like	gi|1126201876|ref|XP_019634304.1|	Branchiostoma belcheri	2e-22	35.51	35	1176
Refgene1429_i1_length_1104	PREDICTED: A disintegrin and metalloproteinase with thrombospondin motifs 3-like	gi|585699398|ref|XP_006896891.1|	Elephantulus edwardii	7e-29	31.86	86	1104
Refgene23302_i0_length_369	uncharacterized protein LOC110239325	gi|1191046171|ref|XP_020900699.1|	Exaiptasia pallida	6e-13	43.37	67	369
Refgene2167_i0_length_2998	uncharacterized protein LOC110974468	gi|1229139459|ref|XP_022081819.1|	Acanthaster planci	4e-49	35.52	45	2998
Refgene13877_i0_length_864	PREDICTED: N-alpha-acetyltransferase 11 isoform X1	gi|115920959|ref|XP_785258.2|	Strongylocentrotus purpuratus	1e-102	75.13	68	864
Refgene364_i0_length_6033	PREDICTED: E3 ubiquitin-protein ligase RBBP6 isoform X2	gi|942159285|ref|XP_014345418.1|	Latimeria chalumnae	2e-99	50.26	17	6033
Refgene2775_i0_length_2670	PREDICTED: zinc finger protein 91-like	gi|974064973|ref|XP_015229847.1|	Cyprinodon variegatus	7e-34	36.64	28	2670
Refgene13575_i1_length_891	putative RNA-directed DNA polymerase from transposon BS	gi|999983182|gb|KXJ22323.1|	Exaiptasia pallida	8e-33	41.56	76	891
Refgene3478_i0_length_2358	ribosomal oxygenase 1-like	gi|1229167112|ref|XP_022096693.1|	Acanthaster planci	0.0	57.56	57	2358
Refgene43199_i0_length_228	PREDICTED: uncharacterized protein LOC106054946 isoform X2	gi|908410807|ref|XP_013066486.1|	Biomphalaria glabrata	8e-11	31.43	92	228
Refgene7724_i0_length_1476	PREDICTED: phenylalanine--tRNA ligase, mitochondrial	gi|72089947|ref|XP_785848.1|	Strongylocentrotus purpuratus	0.0	68.88	79	1476
Refgene28893_i0_length_297	hypothetical protein B456_008G175600	gi|763779686|gb|KJB46757.1|	Gossypium raimondii	2e-09	78.38	37	297
Refgene54127_i0_length_207	hypothetical protein PENSOL_c007G11459	gi|1168098970|gb|OQD99229.1|	Penicillium solitum	8e-20	97.67	62	207
Refgene54127_i0_length_207	Pc22g08870	gi|255948264|ref|XP_002564899.1|	Penicillium rubens Wisconsin 54-1255	8e-20	97.67	62	207
Refgene54079_i0_length_207	ribosomal protein RPS26	gi|237835117|ref|XP_002366856.1|	Toxoplasma gondii ME49	5e-10	57.78	65	207
Refgene50531_i0_length_213	PREDICTED: RNA cytidine acetyltransferase isoform X1	gi|642919875|ref|XP_008192105.1|	Tribolium castaneum	8e-22	67.61	100	213
Refgene15397_i0_length_735	PREDICTED: 40S ribosomal protein S4-3	gi|743906799|ref|XP_011046821.1|	Populus euphratica	2e-137	75.41	99	735
Refgene19333_i0_length_492	PREDICTED: hemocytin-like isoform X2	gi|1126190770|ref|XP_019628312.1|	Branchiostoma belcheri	2e-50	52.53	100	492
Refgene1510_i1_length_3514	PREDICTED: neuronal migration protein doublecortin-like	gi|780165889|ref|XP_011683756.1|	Strongylocentrotus purpuratus	0.0	58.52	65	3514
Refgene810_i1_length_4517	WASH complex subunit 2A-like isoform X2	gi|1229179616|ref|XP_022103330.1|	Acanthaster planci	1e-97	51.06	42	4517
Refgene5869_i0_length_1740	protein-cysteine N-palmitoyltransferase HHAT-like	gi|1229156957|ref|XP_022091250.1|	Acanthaster planci	4e-85	36.52	79	1740
Refgene24636_i0_length_346	hypothetical protein AC249_AIPGENE14119	gi|999981848|gb|KXJ21008.1|	Exaiptasia pallida	5e-12	49.32	61	346
Refgene24636_i0_length_346	RNA-directed DNA polymerase from mobile element jockey	gi|999989613|gb|KXJ28647.1|	Exaiptasia pallida	3e-10	45.57	66	346
Refgene47397_i0_length_219	hypothetical protein W610_02615, partial	gi|616635167|gb|KAE34487.1|	Staphylococcus aureus VET0363R	2e-10	60.00	74	219
Refgene1219_i0_length_1857	PREDICTED: 60S ribosomal protein L27	gi|780115078|ref|XP_011677089.1|	Strongylocentrotus purpuratus	7e-28	85.07	11	1857
Refgene14685_i1_length_732	PREDICTED: MOB kinase activator 2 isoform X2	gi|780147946|ref|XP_011681581.1|	Strongylocentrotus purpuratus	6e-48	55.71	80	732
Refgene3934_i0_length_2202	minichromosome maintenance 7	gi|251752830|dbj|BAH83665.1|	Patiria pectinifera	0.0	81.60	99	2202
Refgene12155_i0_length_1014	PREDICTED: enoyl-CoA hydratase domain-containing protein 3, mitochondrial-like	gi|291233557|ref|XP_002736719.1|	Saccoglossus kowalevskii	6e-136	66.20	85	1014
Refgene3893_i0_length_2217	serine/threonine-protein kinase Nek11-like isoform X2	gi|1229185794|ref|XP_022106640.1|	Acanthaster planci	0.0	58.44	96	2217
Refgene17266_i0_length_603	ADP-ribosylation factor-like protein 8B	gi|1229183399|ref|XP_022105357.1|	Acanthaster planci	4e-123	91.44	93	603
Refgene20254_i0_length_456	PREDICTED: prosaposin isoform X2	gi|556978072|ref|XP_005996175.1|	Latimeria chalumnae	7e-14	40.54	72	456
Refgene6667_i0_length_1614	sodium-dependent lysophosphatidylcholine symporter 1-B-like isoform X2	gi|1229128977|ref|XP_022088810.1|	Acanthaster planci	4e-155	45.26	95	1614
Refgene12803_i0_length_960	PREDICTED: methyltransferase-like protein 6	gi|1126223433|ref|XP_019646026.1|	Branchiostoma belcheri	7e-133	69.00	84	960
Refgene7916_i0_length_1452	ankyrin repeat and BTB/POZ domain-containing protein 1-like	gi|1229138268|ref|XP_022081189.1|	Acanthaster planci	0.0	58.71	96	1452
Refgene9231_i2_length_1299	protein SDE2 homolog	gi|1229160399|ref|XP_022093102.1|	Acanthaster planci	1e-70	44.23	91	1299
Refgene8771_i2_length_1350	45 kDa calcium-binding protein-like	gi|1229155147|ref|XP_022090256.1|	Acanthaster planci	3e-123	58.47	67	1350
Refgene45878_i0_length_222	hypothetical protein B6U79_03110	gi|1231986729|gb|OYT48335.1|	Candidatus Bathyarchaeota archaeon ex4484_231	2e-11	43.84	99	222
Refgene45878_i0_length_222	Short chain isoprenyl diphosphate synthase	gi|1004819038|gb|KYC44755.1|	Arc I group archaeon U1lsi0528_Bin055	1e-09	45.83	97	222
Refgene32549_i0_length_270	NADH dehydrogenase subunit 1 (mitochondrion)	gi|594448543|ref|YP_009019271.1|	Strongylocentrotus intermedius	5e-41	97.40	86	270
Refgene7512_i9_length_1275	cell adhesion molecule 3-like	gi|1229190355|ref|XP_022109067.1|	Acanthaster planci	1e-10	27.80	59	1275
Refgene19563_i2_length_240	profilin	gi|407894519|gb|AFU36096.1|	Apostichopus japonicus	3e-16	94.74	48	240
Refgene545_i0_length_5266	PREDICTED: serine/arginine repetitive matrix protein 2	gi|779999843|ref|XP_011679090.1|	Strongylocentrotus purpuratus	2e-36	50.00	11	5266
Refgene1188_i0_length_3891	cubilin-like	gi|1229141293|ref|XP_022082803.1|	Acanthaster planci	7e-163	30.78	95	3891
Refgene46899_i0_length_219	PREDICTED: stress-induced-phosphoprotein 1	gi|769865398|ref|XP_011644633.1|	Pogonomyrmex barbatus	6e-26	67.12	100	219
Refgene17705_i0_length_525	EKC/KEOPS complex subunit Tprkb-like	gi|926609971|ref|XP_013786264.1|	Limulus polyphemus	8e-33	41.61	89	525
Refgene58517_i0_length_201	PREDICTED: microfibril-associated glycoprotein 4-like isoform X2	gi|1121166760|ref|XP_019528969.1|	Aedes albopictus	3e-08	62.50	60	201
Refgene983_i2_length_872	major yolk protein 2	gi|240846033|dbj|BAH79577.1|	Apostichopus japonicus	9e-180	99.25	92	872
Refgene43591_i0_length_228	serine carboxypeptidase-like 13	gi|1228858047|ref|XP_021985324.1|	Helianthus annuus	2e-19	55.00	100	228
Refgene925_i1_length_4104	chromodomain-helicase-DNA-binding protein 5-like isoform X3	gi|1229181289|ref|XP_022104218.1|	Acanthaster planci	3e-93	71.69	23	4104
Refgene15664_i0_length_714	PREDICTED: betaine--homocysteine S-methyltransferase 1-like	gi|919047034|ref|XP_013406704.1|	Lingula anatina	1e-78	53.09	98	714
Refgene18074_i0_length_558	peptidyl-tRNA hydrolase 2, mitochondrial-like	gi|1229146492|ref|XP_022085615.1|	Acanthaster planci	3e-74	64.61	96	558
Refgene23605_i0_length_363	hypothetical protein LOTGIDRAFT_202917, partial	gi|676478742|ref|XP_009061525.1|	Lottia gigantea	7e-27	50.00	98	363
Refgene23605_i0_length_363	fibrillin-2-like	gi|1207906657|ref|XP_021352578.1|	Mizuhopecten yessoensis	1e-21	45.30	98	363
Refgene18815_i0_length_519	conserved hypothetical protein	gi|668344963|emb|CDW93815.1|	Thiomonas sp. CB2	1e-31	77.55	57	519
Refgene18815_i0_length_519	PG1 protein	gi|1233724746|gb|OZG63716.1|	Bifidobacterium hapali	1e-22	52.90	86	519
Refgene4136_i0_length_2140	centrosomal protein of 76 kDa-like isoform X2	gi|1229193138|ref|XP_022110532.1|	Acanthaster planci	0.0	69.33	94	2140
Refgene16692_i0_length_642	caspase-8	gi|1070088502|gb|AOR82886.1|	Apostichopus japonicus	2e-34	76.92	43	642
Refgene13733_i0_length_874	PREDICTED: band 7 protein AGAP004871 isoform X2	gi|780145508|ref|XP_011681265.1|	Strongylocentrotus purpuratus	5e-122	74.91	94	874
Refgene15835_i0_length_702	PREDICTED: MOB kinase activator 3B-like	gi|585674527|ref|XP_002736438.2|	Saccoglossus kowalevskii	1e-116	73.83	91	702
Refgene1301_i0_length_411	PREDICTED: dynactin subunit 1 isoform X5	gi|780084070|ref|XP_011673182.1|	Strongylocentrotus purpuratus	5e-36	66.96	78	411
Refgene8613_i0_length_699	transmembrane protein 184B-like	gi|1229194653|ref|XP_022111318.1|	Acanthaster planci	6e-39	43.75	92	699
Refgene52956_i0_length_207	2,3,4,5-tetrahydropyridine-2,6-carboxylate N-succinyltransferase	gi|740057025|ref|WP_037906651.1|	Sulfitobacter mediterraneus	2e-26	78.26	100	207
Refgene16634_i0_length_645	BA71V-NP419L (g3L)	gi|756419125|gb|AJL34278.1|	African swine fever virus	1e-09	29.20	98	645
Refgene37695_i0_length_246	PREDICTED: uncharacterized protein LOC106178808	gi|919072781|ref|XP_013417612.1|	Lingula anatina	1e-20	60.24	99	246
Refgene37695_i0_length_246	Tenascin-X	gi|1205888362|gb|OWF39306.1|	Mizuhopecten yessoensis	9e-18	54.88	99	246
Refgene8986_i0_length_1326	organic cation transporter protein-like	gi|1229127725|ref|XP_022082249.1|	Acanthaster planci	4e-91	41.85	92	1326
Refgene39916_i0_length_237	PREDICTED: zinc finger protein 436 isoform X4	gi|780129001|ref|XP_011679016.1|	Strongylocentrotus purpuratus	2e-12	51.52	84	237
Refgene37808_i0_length_246	sodium:calcium antiporter	gi|1197215298|ref|WP_086465931.1|	Oceanibaculum sp. L54-1-50	1e-21	69.01	96	246
Refgene764_i1_length_4632	glycogen debranching enzyme-like isoform X2	gi|1229150633|ref|XP_022087847.1|	Acanthaster planci	0.0	64.47	99	4632
Refgene6559_i0_length_1629	synaptotagmin-17-like isoform X1	gi|1229164600|ref|XP_022095351.1|	Acanthaster planci	1e-176	70.16	68	1629
Refgene27312_i0_length_312	hypothetical protein CEUSTIGMA_g7797.t1	gi|1238990989|dbj|GAX80358.1|	Chlamydomonas eustigma	1e-12	33.33	95	312
Refgene27312_i0_length_312	trans-sialidase	gi|71396413|ref|XP_802385.1|	Trypanosoma cruzi strain CL Brener	3e-12	44.00	94	312
Refgene1033_i1_length_4101	PREDICTED: remodeling and spacing factor 1 isoform X2	gi|115696716|ref|XP_783470.2|	Strongylocentrotus purpuratus	2e-60	51.12	28	4101
Refgene7634_i0_length_1488	PREDICTED: V-type proton ATPase subunit H	gi|390362113|ref|XP_783560.3|	Strongylocentrotus purpuratus	0.0	78.49	94	1488
Refgene23522_i0_length_366	uncharacterized protein LOC110988604	gi|1229188330|ref|XP_022107990.1|	Acanthaster planci	2e-11	56.60	66	366
Refgene23522_i0_length_366	PREDICTED: netrin receptor UNC5C isoform X2	gi|641669855|ref|XP_008184965.1|	Acyrthosiphon pisum	2e-09	41.18	55	366
Refgene13953_i0_length_857	hypothetical protein	gi|1100849844|ref|WP_071414397.1|	Acinetobacter baumannii	4e-34	41.57	62	857
Refgene13953_i0_length_857	ORF2-encoded protein, partial	gi|77403694|dbj|BAE46429.1|	Danio rerio	1e-32	41.11	62	857
Refgene1_i1_length_336	uncharacterized protein LOC110985497 isoform X5	gi|1229177606|ref|XP_022102246.1|	Acanthaster planci	2e-23	63.64	71	336
Refgene1_i1_length_336	PREDICTED: nesprin-1	gi|779996442|ref|XP_011675182.1|	Strongylocentrotus purpuratus	9e-20	58.23	71	336
Refgene7814_i0_length_1467	tudor and KH domain-containing protein-like	gi|1229128335|ref|XP_022085401.1|	Acanthaster planci	7e-130	48.74	84	1467
Refgene49954_i0_length_213	hypothetical protein	gi|1104736990|ref|WP_071780393.1|	Fischerella sp. PCC 9431	8e-07	52.38	89	213
Refgene3944_i1_length_2199	uncharacterized protein LOC110982770 isoform X2	gi|1229167897|ref|XP_022097112.1|	Acanthaster planci	2e-37	31.63	42	2199
Refgene3944_i1_length_2199	amPTP10, partial	gi|7684250|dbj|BAA95168.1|	Branchiostoma belcheri	3e-38	31.84	35	2199
Refgene14737_i0_length_789	muscarinic acetylcholine receptor M3-like isoform X1	gi|1229152006|ref|XP_022088587.1|	Acanthaster planci	3e-97	63.07	87	789
Refgene2131_i1_length_3027	gamma-tubulin complex component 5-like isoform X1	gi|1229156697|ref|XP_022091110.1|	Acanthaster planci	6e-154	31.86	95	3027
Refgene8987_i0_length_1326	inactive ubiquitin carboxyl-terminal hydrolase MINDY-4B-like isoform X2	gi|1229150942|ref|XP_022088010.1|	Acanthaster planci	6e-91	36.56	99	1326
Refgene22874_i0_length_378	5-HT4 receptor	gi|1143708605|gb|AQM73466.1|	Apostichopus japonicus	9e-17	55.17	69	378
Refgene19543_i0_length_483	GSK3-beta interaction protein-like	gi|1229194376|ref|XP_022111179.1|	Acanthaster planci	2e-41	57.14	74	483
Refgene1288_i3_length_3765	PREDICTED: mucin-17	gi|780027144|ref|XP_011666166.1|	Strongylocentrotus purpuratus	3e-19	28.35	30	3765
Refgene12635_i0_length_972	PREDICTED: uncharacterized protein LOC105443928	gi|780106423|ref|XP_011675919.1|	Strongylocentrotus purpuratus	2e-71	41.67	85	972
Refgene20169_i0_length_459	hypothetical protein	gi|494159766|ref|WP_007099502.1|	Synechococcus sp. RS9916	1e-07	31.40	78	459
Refgene20061_i0_length_462	ribosomal protein S4, partial	gi|237862674|gb|ACR24962.1|	Lepidochitona cinerea	1e-79	74.03	100	462
Refgene186_i0_length_7531	PREDICTED: nucleoprotein TPR-like	gi|1126221674|ref|XP_019645080.1|	Branchiostoma belcheri	0.0	41.55	65	7531
Refgene22392_i0_length_389	PREDICTED: caspase-9	gi|780005040|ref|XP_011661359.1|	Strongylocentrotus purpuratus	5e-17	46.34	63	389
Refgene57203_i0_length_201	hypothetical protein CCACVL1_16955	gi|1137204174|gb|OMO74076.1|	Corchorus capsularis	4e-35	89.55	100	201
Refgene57203_i0_length_201	PREDICTED: EKC/KEOPS complex subunit Tprkb-like	gi|657992323|ref|XP_008388413.1|	Malus domestica	1e-35	94.03	100	201
Refgene37453_i0_length_246	endonuclease	gi|1205106452|ref|WP_087813239.1|	Mycobacterium tuberculosis	1e-29	75.00	98	246
Refgene5885_i0_length_1738	transcription factor COE3-like isoform X3	gi|1229137507|ref|XP_022080778.1|	Acanthaster planci	0.0	77.36	91	1738
Refgene4088_i1_length_1356	PREDICTED: nicastrin isoform X1	gi|780165763|ref|XP_788243.4|	Strongylocentrotus purpuratus	1e-107	47.95	79	1356
Refgene898_i0_length_4332	dynein heavy chain 7, axonemal-like isoform X5	gi|1229132961|ref|XP_022109957.1|	Acanthaster planci	0.0	67.22	99	4332
Refgene14156_i0_length_840	glycoprotein 3-alpha-L-fucosyltransferase A-like	gi|1207970727|ref|XP_021376079.1|	Mizuhopecten yessoensis	1e-17	27.94	72	840
Refgene49849_i0_length_213	hypothetical protein CLF_103136	gi|358335863|dbj|GAA54463.1|	Clonorchis sinensis	2e-10	45.83	100	213
Refgene49849_i0_length_213	SJCHGC08987 protein	gi|56758798|gb|AAW27539.1|	Schistosoma japonicum	3e-08	40.91	93	213
Refgene1536_i0_length_3486	nuclear export mediator factor NEMF-like	gi|1229167056|ref|XP_022096667.1|	Acanthaster planci	0.0	66.57	79	3486
Refgene24018_i0_length_357	hypothetical protein AMSG_09689	gi|923121142|ref|XP_013754042.1|	Thecamonas trahens ATCC 50062	2e-13	34.71	99	357
Refgene13470_i0_length_900	PREDICTED: zinc transporter ZIP9-A	gi|390364815|ref|XP_792196.2|	Strongylocentrotus purpuratus	2e-89	61.03	99	900
Refgene50245_i0_length_213	lectin 3	gi|393716354|gb|AFN20599.1|	Macrobrachium rosenbergii	5e-08	41.54	92	213
Refgene24017_i0_length_357	SPOSA6832_04721, partial	gi|814539778|emb|CEQ42843.1|	Sporidiobolus salmonicolor	1e-48	64.71	100	357
Refgene5328_i2_length_1638	1-phosphatidylinositol 4,5-bisphosphate phosphodiesterase beta-1-like isoform X7	gi|1229155769|ref|XP_022090602.1|	Acanthaster planci	0.0	58.44	86	1638
Refgene50387_i0_length_213	hypothetical protein 1	gi|1132350699|ref|YP_009337287.1|	Wenzhou picorna-like virus 51	4e-25	85.92	100	213
Refgene4493_i0_length_744	hypothetical protein cypCar_00018807, partial	gi|966659798|gb|KTF94652.1|	Cyprinus carpio	1e-56	42.36	92	744
Refgene4493_i0_length_744	PREDICTED: protein asteroid homolog 1-like	gi|929321423|ref|XP_014039886.1|	Salmo salar	1e-54	42.11	90	744
Refgene11509_i0_length_1074	agmatinase	gi|1016106489|gb|AMW91775.1|	Apostichopus japonicus	0.0	99.43	99	1074
Refgene19764_i1_length_474	peptidyl-prolyl cis-trans isomerase FKBP12-like	gi|1176118970|ref|XP_020630711.1|	Orbicella faveolata	4e-39	56.64	72	474
Refgene2374_i1_length_387	PREDICTED: dnaJ protein homolog	gi|1098785894|ref|XP_018852654.1|	Juglans regia	2e-26	96.15	40	387
Refgene27645_i0_length_309	extracellular matrix protein FRAS1-like	gi|1229126558|ref|XP_022084940.1|	Acanthaster planci	6e-36	63.37	98	309
Refgene20491_i0_length_447	PREDICTED: transmembrane protein 254	gi|390351889|ref|XP_797883.2|	Strongylocentrotus purpuratus	1e-17	42.99	72	447
Refgene2810_i0_length_2649	mannosyl-oligosaccharide glucosidase-like	gi|1229162775|ref|XP_022094370.1|	Acanthaster planci	0.0	59.54	89	2649
Refgene3391_i0_length_2391	PREDICTED: WD repeat-containing protein 91	gi|780089785|ref|XP_011673883.1|	Strongylocentrotus purpuratus	0.0	44.93	95	2391
Refgene3342_i1_length_1110	PREDICTED: retinol dehydrogenase 12-like	gi|585705817|ref|XP_006823711.1|	Saccoglossus kowalevskii	3e-29	59.84	48	1110
Refgene1190_i0_length_3885	PREDICTED: uncharacterized protein LOC106097162	gi|1110899251|ref|XP_019201078.1|	Oreochromis niloticus	0.0	43.91	91	3885
Refgene1190_i0_length_3885	Transposon Ty3-I Gag-Pol polyprotein	gi|808870811|gb|KKF20600.1|	Larimichthys crocea	0.0	44.08	90	3885
Refgene10494_i0_length_1167	PREDICTED: hydroxyacid oxidase 1	gi|1083267559|ref|XP_018586316.1|	Scleropages formosus	6e-103	48.36	93	1167
Refgene18038_i0_length_560	echinoidin-like	gi|1229185456|ref|XP_022106457.1|	Acanthaster planci	1e-23	33.13	88	560
Refgene8812_i0_length_1344	LOW QUALITY PROTEIN: carboxypeptidase D-like	gi|1229128819|ref|XP_022087938.1|	Acanthaster planci	2e-146	55.92	88	1344
Refgene6677_i0_length_1615	forkhead box protein C2-B-like	gi|1229169735|ref|XP_022098104.1|	Acanthaster planci	2e-103	45.29	98	1615
Refgene27446_i0_length_300	Ab1-108	gi|33086454|gb|AAP92539.1|	Rattus norvegicus	8e-38	91.04	67	300
Refgene11414_i0_length_1083	PREDICTED: uncharacterized protein LOC105441796	gi|780071163|ref|XP_011671586.1|	Strongylocentrotus purpuratus	3e-27	25.39	93	1083
Refgene94_i0_length_9491	hypothetical protein XELAEV_18036478mg	gi|1050371300|gb|OCT73501.1|	Xenopus laevis	1e-50	26.27	38	9491
Refgene94_i0_length_9491	PREDICTED: LOW QUALITY PROTEIN: IgGFc-binding protein-like isoform X1	gi|625205140|ref|XP_007643925.1|	Cricetulus griseus	7e-49	25.74	41	9491
Refgene20599_i0_length_442	NADH dehydrogenase [ubiquinone] 1 alpha subcomplex subunit 7-like	gi|1229150775|ref|XP_022087921.1|	Acanthaster planci	2e-40	64.96	78	442
Refgene6356_i0_length_1659	PREDICTED: uncharacterized protein LOC100890458	gi|390336450|ref|XP_003724350.1|	Strongylocentrotus purpuratus	2e-23	33.09	42	1659
Refgene6356_i0_length_1659	centrosome-associated protein 350-like isoform X4	gi|1229134433|ref|XP_022079128.1|	Acanthaster planci	1e-18	30.16	43	1659
Refgene20295_i0_length_453	LINE-1 reverse transcriptase-like	gi|999975020|gb|KXJ14194.1|	Exaiptasia pallida	7e-54	64.43	97	453
Refgene22569_i0_length_385	PREDICTED: extensin-3-like	gi|957826788|ref|XP_014663223.1|	Priapulus caudatus	3e-15	36.11	99	385
Refgene1137_i0_length_3952	interleukin-6 receptor subunit beta-like isoform X1	gi|1229158775|ref|XP_022092229.1|	Acanthaster planci	1e-17	29.64	26	3952
Refgene32748_i0_length_270	hypothetical protein MIMGU_mgv1a010283mg	gi|604318697|gb|EYU30189.1|	Erythranthe guttata	1e-34	67.78	100	270
Refgene32748_i0_length_270	PREDICTED: annexin D5	gi|848892058|ref|XP_012846122.1|	Erythranthe guttata	2e-34	67.78	100	270
Refgene9760_i0_length_1241	D(2) dopamine receptor-like	gi|1229153063|ref|XP_022089154.1|	Acanthaster planci	4e-45	32.13	73	1241
Refgene1734_i0_length_3306	uncharacterized protein LOC110978304 isoform X4	gi|1229128997|ref|XP_022088925.1|	Acanthaster planci	4e-177	39.09	80	3306
Refgene56914_i0_length_201	uncharacterized protein LOC110930384	gi|1228789140|ref|XP_022029377.1|	Helianthus annuus	6e-19	97.67	64	201
Refgene56914_i0_length_201	START domain-containing protein, partial	gi|976903997|gb|KVH91745.1|	Cynara cardunculus var. scolymus	3e-18	95.35	64	201
Refgene38233_i0_length_243	antitermination protein NusG	gi|654479590|ref|WP_027949678.1|	Haliea salexigens	5e-26	88.68	65	243
Refgene9526_i0_length_1266	PREDICTED: eukaryotic initiation factor 4A-III	gi|390344939|ref|XP_785431.3|	Strongylocentrotus purpuratus	0.0	90.24	90	1266
Refgene11813_i0_length_1035	PREDICTED: resistance to inhibitors of cholinesterase protein 3	gi|390340160|ref|XP_800672.2|	Strongylocentrotus purpuratus	2e-53	45.72	71	1035
Refgene10338_i0_length_1182	PREDICTED: uncharacterized protein LOC109466933, partial	gi|1126176211|ref|XP_019620364.1|	Branchiostoma belcheri	2e-20	26.69	80	1182
Refgene14866_i0_length_780	phospholipid scramblase 1-like	gi|1229173233|ref|XP_022099981.1|	Acanthaster planci	7e-79	50.98	97	780
Refgene4096_i1_length_2085	tyrosine-protein kinase SYK-like	gi|1229173751|ref|XP_022100262.1|	Acanthaster planci	0.0	61.73	99	2085
Refgene5785_i0_length_1755	OTU domain-containing protein 5-B-like	gi|1229170986|ref|XP_022098778.1|	Acanthaster planci	2e-150	50.87	96	1755
Refgene6971_i0_length_1572	sperm-tail PG-rich repeat-containing protein 2-like isoform X1	gi|1229138021|ref|XP_022081058.1|	Acanthaster planci	0.0	55.75	98	1572
Refgene44474_i0_length_225	hypothetical protein PANDA_019879, partial	gi|281348603|gb|EFB24187.1|	Ailuropoda melanoleuca	1e-20	60.00	100	225
Refgene44474_i0_length_225	PREDICTED: 40S ribosomal protein S25, partial	gi|701368494|ref|XP_009962667.1|	Tyto alba	9e-21	60.00	100	225
Refgene48494_i0_length_216	INO80 complex subunit D-like	gi|1216284939|ref|XP_021627197.1|	Manihot esculenta	3e-14	70.49	85	216
Refgene23364_i0_length_369	PREDICTED: uncharacterized protein LOC103026616	gi|992209098|ref|XP_015461260.1|	Astyanax mexicanus	2e-08	38.05	85	369
Refgene1108_i1_length_2366	PREDICTED: interferon-induced very large GTPase 1-like	gi|1108998383|ref|XP_019130646.1|	Larimichthys crocea	8e-92	31.24	93	2366
Refgene2755_i0_length_2679	kinesin-like protein KIF18A isoform X2	gi|1229141331|ref|XP_022082824.1|	Acanthaster planci	0.0	56.28	80	2679
Refgene6124_i0_length_1691	PREDICTED: caspase activity and apoptosis inhibitor 1-like, partial	gi|961128827|ref|XP_014785207.1|	Octopus bimaculoides	1e-22	41.92	27	1691
Refgene13943_i0_length_858	neurensin-1-like	gi|1229129817|ref|XP_022093317.1|	Acanthaster planci	2e-44	49.58	79	858
Refgene55786_i0_length_204	PREDICTED: eukaryotic translation initiation factor 4 gamma 1 isoform X12	gi|632968510|ref|XP_007900567.1|	Callorhinchus milii	3e-07	50.00	71	204
Refgene189_i0_length_7479	low-density lipoprotein receptor-related protein 2-like isoform X3	gi|1229181649|ref|XP_022104412.1|	Acanthaster planci	0.0	41.44	59	7479
Refgene5246_i1_length_1815	PREDICTED: acetylcholinesterase	gi|72064533|ref|XP_780403.1|	Strongylocentrotus purpuratus	3e-155	43.33	98	1815
Refgene28663_i0_length_300	PREDICTED: microfibril-associated glycoprotein 4-like	gi|779998499|ref|XP_783504.3|	Strongylocentrotus purpuratus	3e-10	44.44	93	300
Refgene20802_i0_length_435	PREDICTED: autocrine proliferation repressor protein A-like	gi|585646610|ref|XP_006811763.1|	Saccoglossus kowalevskii	8e-17	41.94	64	435
Refgene535_i2_length_222	complement component C3	gi|307950523|gb|ADN97000.1|	Apostichopus japonicus	6e-29	98.31	80	222
Refgene12620_i0_length_975	PREDICTED: fibrinogen-like protein 1	gi|919019554|ref|XP_013393817.1|	Lingula anatina	2e-42	39.74	70	975
Refgene11919_i0_length_1035	alpha- and gamma-adaptin-binding protein p34-like	gi|1229182181|ref|XP_022104699.1|	Acanthaster planci	3e-59	37.80	95	1035
Refgene1703_i0_length_3333	PREDICTED: uncharacterized protein LOC100888951	gi|780156978|ref|XP_011682514.1|	Strongylocentrotus purpuratus	5e-70	35.94	68	3333
Refgene14842_i1_length_600	protein AMN1 homolog	gi|1229163524|ref|XP_022094778.1|	Acanthaster planci	1e-62	58.06	76	600
Refgene13950_i0_length_858	checkpoint protein HUS1-like	gi|1229128660|ref|XP_022087084.1|	Acanthaster planci	1e-118	60.99	99	858
Refgene10248_i0_length_1191	PREDICTED: chaoptin-like	gi|1126178022|ref|XP_019621346.1|	Branchiostoma belcheri	2e-20	36.51	53	1191
Refgene39562_i0_length_240	hypothetical protein 1	gi|1125788695|ref|YP_009329854.1|	Beihai picorna-like virus 5	3e-14	49.35	96	240
Refgene39562_i0_length_240	polyprotein	gi|1002167008|ref|YP_009230120.1|	Marine RNA virus PAL156	2e-13	46.25	100	240
Refgene32151_i0_length_273	hypothetical protein M514_02672	gi|669330921|gb|KFD71094.1|	Trichuris suis	3e-28	58.24	100	273
Refgene32151_i0_length_273	Ribos L4 asso C and Ribosomal L4 domain containin g protein	gi|669224653|emb|CDW54040.1|	Trichuris trichiura	4e-28	58.24	100	273
Refgene11074_i0_length_1113	PREDICTED: uncharacterized protein LOC100366375	gi|291238505|ref|XP_002739169.1|	Saccoglossus kowalevskii	1e-44	46.81	51	1113
Refgene11074_i0_length_1113	PREDICTED: short-chain collagen C4	gi|115725464|ref|XP_001182123.1|	Strongylocentrotus purpuratus	1e-42	46.93	59	1113
Refgene6141_i0_length_1695	paramyosin-like	gi|1229156779|ref|XP_022091153.1|	Acanthaster planci	0.0	64.15	87	1695
Refgene8901_i0_length_1335	carbohydrate sulfotransferase 3-like	gi|1229173861|ref|XP_022100322.1|	Acanthaster planci	4e-89	43.67	73	1335
Refgene23746_i0_length_360	uncharacterized protein LOC110981299	gi|1229130024|ref|XP_022094472.1|	Acanthaster planci	1e-34	64.95	81	360
Refgene5928_i0_length_1729	cilia- and flagella-associated protein 53-like	gi|1229132682|ref|XP_022108555.1|	Acanthaster planci	0.0	65.50	89	1729
Refgene6501_i0_length_1636	PREDICTED: mitochondrial sodium/hydrogen exchanger 9B2	gi|390341736|ref|XP_799202.3|	Strongylocentrotus purpuratus	8e-133	61.10	83	1636
Refgene6643_i2_length_1419	hypothetical protein BRAFLDRAFT_91442	gi|260826253|ref|XP_002608080.1|	Branchiostoma floridae	3e-38	26.46	68	1419
Refgene6643_i2_length_1419	PREDICTED: E3 ubiquitin-protein ligase TRIM71-like	gi|1126187157|ref|XP_019626328.1|	Branchiostoma belcheri	4e-37	28.61	71	1419
Refgene12378_i0_length_989	alcohol dehydrogenase [NADP(+)] A-like isoform X2	gi|1229148361|ref|XP_022086618.1|	Acanthaster planci	1e-113	53.53	95	989
Refgene35266_i0_length_255	Ctr copper transporter	gi|976929066|gb|KVI11932.1|	Cynara cardunculus var. scolymus	3e-40	77.38	99	255
Refgene44772_i0_length_225	phosphoribosylformylglycinamidine synthase	gi|937120185|ref|WP_054556880.1|	Cobetia sp. UCD-24C	2e-23	70.67	100	225
Refgene44633_i0_length_225	bifunctional UDP-N-acetylglucosamine diphosphorylase/glucosamine-1-phosphate N-acetyltransferase GlmU	gi|1225438404|ref|WP_093447493.1|	Pseudooceanicola nitratireducens	2e-21	58.67	100	225
Refgene4691_i0_length_1989	PREDICTED: kinesin-like protein NACK1 isoform X2	gi|780139908|ref|XP_011680500.1|	Strongylocentrotus purpuratus	9e-153	45.27	91	1989
Refgene3763_i0_length_2258	PREDICTED: pseudouridylate synthase 7 homolog-like protein	gi|390350835|ref|XP_781173.3|	Strongylocentrotus purpuratus	2e-115	35.92	85	2258
Refgene3847_i0_length_2229	protein Skeletor, isoforms B/C-like	gi|1229137541|ref|XP_022080796.1|	Acanthaster planci	2e-140	44.01	74	2229
Refgene39599_i0_length_240	hypothetical protein CGSMWGv55152_05909	gi|388056409|gb|EIK79282.1|	Gardnerella vaginalis 55152	7e-19	97.50	50	240
Refgene15630_i0_length_716	PREDICTED: uncharacterized protein LOC105442958	gi|780090510|ref|XP_011673963.1|	Strongylocentrotus purpuratus	1e-17	36.13	64	716
Refgene5300_i0_length_1849	72 kDa type IV collagenase-like	gi|1229166268|ref|XP_022096256.1|	Acanthaster planci	6e-93	36.17	82	1849
Refgene12228_i0_length_1008	PREDICTED: BTB/POZ domain-containing protein kctd15-like	gi|390344486|ref|XP_003726136.1|	Strongylocentrotus purpuratus	3e-120	70.83	70	1008
Refgene4314_i0_length_2091	DNA-directed RNA polymerase III subunit RPC5-like	gi|1229145312|ref|XP_022084969.1|	Acanthaster planci	0.0	46.21	97	2091
Refgene6539_i2_length_525	PREDICTED: cytochrome P450 2U1	gi|736216970|ref|XP_010778816.1|	Notothenia coriiceps	5e-29	44.85	78	525
Refgene9682_i0_length_1248	PREDICTED: ectonucleotide pyrophosphatase/phosphodiesterase family member 7-like	gi|780141050|ref|XP_011680647.1|	Strongylocentrotus purpuratus	9e-151	57.62	87	1248
Refgene13536_i0_length_894	PREDICTED: thiosulfate sulfurtransferase	gi|602628289|ref|XP_007421082.1|	Python bivittatus	2e-73	46.37	96	894
Refgene4102_i0_length_2148	PREDICTED: polyubiquitin-C	gi|557258945|ref|XP_006015164.1|	Alligator sinensis	2e-26	38.89	81	2148
Refgene2895_i0_length_660	Transposon TX1 uncharacterized 149 kDa protein	gi|999968769|gb|KXJ07943.1|	Exaiptasia pallida	3e-41	35.59	96	660
Refgene13376_i0_length_909	PREDICTED: dihydropteridine reductase	gi|390356943|ref|XP_781350.3|	Strongylocentrotus purpuratus	2e-110	68.83	76	909
Refgene47318_i0_length_219	atp synthase alpha subunit	gi|678319533|emb|CDW84693.1|	Stylonychia lemnae	5e-31	83.10	97	219
Refgene545_i1_length_228	PREDICTED: serine/arginine repetitive matrix protein 2	gi|779999843|ref|XP_011679090.1|	Strongylocentrotus purpuratus	2e-10	65.79	50	228
Refgene5266_i0_length_1853	PREDICTED: uncharacterized protein LOC764064	gi|115649572|ref|XP_001200252.1|	Strongylocentrotus purpuratus	4e-47	40.62	56	1853
Refgene10216_i0_length_1194	PREDICTED: cuticle-degrading protease	gi|780024269|ref|XP_011665713.1|	Strongylocentrotus purpuratus	2e-129	49.20	98	1194
Refgene14118_i0_length_843	nurim-like	gi|1229141570|ref|XP_022082953.1|	Acanthaster planci	9e-50	42.02	82	843
Refgene5902_i0_length_1734	PREDICTED: NXPE family member 3-like	gi|780108617|ref|XP_003726546.2|	Strongylocentrotus purpuratus	9e-60	31.51	77	1734
Refgene10698_i0_length_1149	CMP-N-acetylneuraminate-poly-alpha-2,8-sialyltransferase-like	gi|1229153532|ref|XP_022089401.1|	Acanthaster planci	9e-43	33.65	79	1149
Refgene8784_i0_length_1347	G protein pathway suppressor 2-like isoform X1	gi|1229174411|ref|XP_022100621.1|	Acanthaster planci	5e-52	44.88	79	1347
Refgene17704_i0_length_496	PREDICTED: actin-related protein 2/3 complex subunit 3-like isoform X2	gi|1005434996|ref|XP_015755001.1|	Acropora digitifera	2e-64	68.31	86	496
Refgene7394_i2_length_999	PREDICTED: src substrate cortactin-like isoform X4	gi|1126177138|ref|XP_019620868.1|	Branchiostoma belcheri	6e-114	56.93	89	999
Refgene41991_i0_length_231	PREDICTED: transmembrane protein 97	gi|410928887|ref|XP_003977831.1|	Takifugu rubripes	5e-32	100.00	77	231
Refgene47911_i0_length_219	PREDICTED: uncharacterized protein LOC105443982	gi|780107205|ref|XP_011676012.1|	Strongylocentrotus purpuratus	6e-11	40.96	97	219
Refgene47911_i0_length_219	PREDICTED: RNA-directed DNA polymerase from mobile element jockey-like	gi|1101649738|ref|XP_018918583.1|	Cyprinus carpio	4e-10	50.85	81	219
Refgene23273_i0_length_370	PREDICTED: signal peptidase complex subunit 1 isoform X1	gi|72153363|ref|XP_788906.1|	Strongylocentrotus purpuratus	4e-30	80.77	63	370
Refgene22848_i0_length_378	BAX inhibitor (BI)-1/YccA family protein	gi|1055984770|ref|WP_067518004.1|	Endozoicomonas ascidiicola	1e-24	67.37	75	378
Refgene9563_i0_length_1263	PREDICTED: arylacetamide deacetylase	gi|390366184|ref|XP_797574.2|	Strongylocentrotus purpuratus	1e-100	41.29	95	1263
Refgene5502_i2_length_1809	rho GTPase-activating protein 19-like isoform X1	gi|1229146420|ref|XP_022085575.1|	Acanthaster planci	8e-141	51.19	75	1809
Refgene1596_i0_length_3435	A disintegrin and metalloproteinase with thrombospondin motifs 6-like	gi|1229150396|ref|XP_022087716.1|	Acanthaster planci	0.0	50.52	98	3435
Refgene11102_i0_length_1110	PREDICTED: ribosomal L1 domain-containing protein 1	gi|115841611|ref|XP_796832.2|	Strongylocentrotus purpuratus	9e-67	42.14	76	1110
Refgene9758_i1_length_1077	hypothetical protein BRAFLDRAFT_282735	gi|260784978|ref|XP_002587540.1|	Branchiostoma floridae	5e-173	69.10	98	1077
Refgene9758_i1_length_1077	PREDICTED: 4-hydroxyphenylpyruvate dioxygenase-like isoform X2	gi|1126159712|ref|XP_019621247.1|	Branchiostoma belcheri	3e-173	69.66	98	1077
Refgene11924_i0_length_1035	phosphatidate cytidylyltransferase, mitochondrial-like	gi|1229138276|ref|XP_022081193.1|	Acanthaster planci	1e-114	53.42	93	1035
Refgene5338_i0_length_1842	organic cation transporter protein-like isoform X2	gi|1229154435|ref|XP_022089884.1|	Acanthaster planci	9e-174	48.46	90	1842
Refgene4922_i0_length_1932	sodium- and chloride-dependent glycine transporter 1-like	gi|1229190936|ref|XP_022109377.1|	Acanthaster planci	0.0	51.65	94	1932
Refgene14317_i0_length_825	PREDICTED: transmembrane protein 187	gi|641734026|ref|XP_008157478.1|	Eptesicus fuscus	2e-65	44.31	93	825
Refgene105_i0_length_9333	RecName: Full=Extracellular matrix protein 3; AltName: Full=FREM2 homolog; Flags: Precursor	gi|73620904|sp|Q9GV77.1|FREM2_LYTVA	no data	0.0	62.88	97	9333
Refgene17707_i0_length_578	caspase-2-like isoform X3	gi|1229166857|ref|XP_022096562.1|	Acanthaster planci	6e-12	45.05	47	578
Refgene50075_i0_length_213	hypothetical protein	gi|167516418|ref|XP_001742550.1|	Monosiga brevicollis MX1	4e-24	68.57	99	213
Refgene50075_i0_length_213	isoleucyl-tRNA synthetase	gi|514691854|ref|XP_004993500.1|	Salpingoeca rosetta	2e-21	64.79	100	213
Refgene12498_i0_length_984	uncharacterized protein LOC103910566 isoform X3	gi|1207173025|ref|XP_021331103.1|	Danio rerio	2e-67	48.15	91	984
Refgene2061_i0_length_3075	chromodomain-helicase-DNA-binding protein 2-like isoform X3	gi|1229184401|ref|XP_022105892.1|	Acanthaster planci	0.0	56.86	98	3075
Refgene1580_i1_length_225	exportin-4-like isoform X1	gi|1242825853|ref|XP_022293823.1|	Crassostrea virginica	5e-08	58.33	64	225
Refgene15370_i0_length_738	kinesin-like protein KIF26B isoform X5	gi|1229160040|ref|XP_022092908.1|	Acanthaster planci	4e-55	59.41	66	738
Refgene33084_i0_length_267	voltage-dependent calcium channel type A subunit alpha-1-like	gi|1229145872|ref|XP_022085274.1|	Acanthaster planci	5e-21	83.91	98	267
Refgene45198_i0_length_225	hypothetical protein SORBI_3006G179500	gi|992165022|gb|KXG26903.1|	Sorghum bicolor	6e-15	60.34	71	225
Refgene45198_i0_length_225	probable serine/threonine-protein kinase PIX13 isoform X2	gi|1162451806|ref|XP_008663506.2|	Zea mays	7e-15	60.34	71	225
Refgene7025_i0_length_1566	PREDICTED: cytochrome P450 2C23-like	gi|780057086|ref|XP_011669904.1|	Strongylocentrotus purpuratus	3e-87	32.29	90	1566
Refgene342_i0_length_6225	HEAT repeat-containing protein 5B-like	gi|1229147048|ref|XP_022085919.1|	Acanthaster planci	0.0	68.88	99	6225
Refgene3828_i0_length_2235	PREDICTED: fibrillin-1 isoform X3	gi|780026739|ref|XP_011666114.1|	Strongylocentrotus purpuratus	2e-145	38.45	95	2235
Refgene23986_i0_length_357	A-kinase anchor protein	gi|4887238|gb|AAD32245.1|	Takifugu rubripes	1e-32	77.31	100	357
Refgene52041_i0_length_210	hypothetical protein Ccrd_016398	gi|976920527|gb|KVI05249.1|	Cynara cardunculus var. scolymus	2e-08	64.71	73	210
Refgene52041_i0_length_210	BYPASS-related protein	gi|976910902|gb|KVH97567.1|	Cynara cardunculus var. scolymus	5e-08	54.69	89	210
Refgene10589_i0_length_1158	PREDICTED: uncharacterized protein LOC105436583	gi|780170953|ref|XP_011660548.1|	Strongylocentrotus purpuratus	2e-08	33.75	41	1158
Refgene10589_i0_length_1158	PREDICTED: translational activator of cytochrome c oxidase 1	gi|780170946|ref|XP_011660547.1|	Strongylocentrotus purpuratus	9e-08	39.44	18	1158
Refgene6277_i0_length_1674	NLRP10	gi|1235720457|gb|ASU91534.1|	Apostichopus japonicus	4e-117	39.38	98	1674
Refgene47416_i0_length_219	PREDICTED: larval cuticle protein 5	gi|557750365|ref|XP_005174946.1|	Musca domestica	7e-13	85.00	55	219
Refgene7564_i0_length_1497	disrupted in renal carcinoma protein 2 homolog	gi|1229174249|ref|XP_022100532.1|	Acanthaster planci	1e-130	47.63	89	1497
Refgene26748_i0_length_318	hypothetical protein SPAPADRAFT_144298	gi|598074209|ref|XP_007377933.1|	Spathaspora passalidarum NRRL Y-27907	1e-20	47.87	89	318
Refgene26748_i0_length_318	glutaredoxin, putative	gi|241957377|ref|XP_002421408.1|	Candida dubliniensis CD36	4e-20	45.05	86	318
Refgene5823_i0_length_1749	PREDICTED: UPF0317 protein C14orf159 homolog, mitochondrial	gi|72005408|ref|XP_782739.1|	Strongylocentrotus purpuratus	9e-94	44.74	63	1749
Refgene43065_i0_length_228	choline dehydrogenase	gi|797123070|ref|WP_045836012.1|	Hyphomicrobium sp. 99	1e-27	73.33	99	228
Refgene9678_i0_length_1248	heparan sulfate glucosamine 3-O-sulfotransferase 1-like	gi|1229142592|ref|XP_022083513.1|	Acanthaster planci	4e-64	40.07	69	1248
Refgene14074_i0_length_846	PREDICTED: protein FAM204A-like	gi|780054960|ref|XP_011669651.1|	Strongylocentrotus purpuratus	6e-21	55.86	39	846
Refgene12858_i0_length_954	mitochondrial carrier homolog 2-like	gi|1229133941|ref|XP_022112067.1|	Acanthaster planci	6e-134	58.39	96	954
Refgene146_i0_length_8072	tetratricopeptide repeat protein 28-like isoform X1	gi|1229147586|ref|XP_022086206.1|	Acanthaster planci	0.0	65.83	72	8072
Refgene12745_i0_length_963	serine/threonine-protein kinase Nek4-like	gi|1207182299|ref|XP_021333768.1|	Danio rerio	4e-21	31.34	75	963
Refgene900_i0_length_4330	hypoxia up-regulated protein 1-like	gi|1229190893|ref|XP_022109354.1|	Acanthaster planci	0.0	59.31	41	4330
Refgene13346_i2_length_468	neural proliferation differentiation and control protein 1-like	gi|1229143868|ref|XP_022084198.1|	Acanthaster planci	5e-10	45.31	41	468
Refgene1805_i0_length_3258	NLRP3	gi|1235720455|gb|ASU91533.1|	Apostichopus japonicus	5e-127	46.11	44	3258
Refgene21944_i0_length_402	DUF899 domain-containing protein	gi|639176812|ref|WP_024516432.1|	Bradyrhizobium sp. Tv2a-2	1e-37	59.09	82	402
Refgene32806_i0_length_269	PREDICTED: uncharacterized protein LOC103315333	gi|1032736127|ref|XP_016842392.1|	Nasonia vitripennis	1e-13	45.98	96	269
Refgene32806_i0_length_269	Interferon-induced protein 44	gi|808857864|gb|KKF10360.1|	Larimichthys crocea	5e-11	55.93	65	269
Refgene40990_i0_length_234	PREDICTED: deoxyribonuclease-1-like 2 isoform X1	gi|768959929|ref|XP_011618221.1|	Takifugu rubripes	6e-08	100.00	58	234
Refgene28491_i0_length_300	actin, alpha cardiac-like	gi|1199328184|ref|XP_021178877.1|	Fundulus heteroclitus	5e-63	97.94	97	300
Refgene1903_i0_length_3189	PREDICTED: probable E3 ubiquitin-protein ligase HERC4	gi|780182859|ref|XP_011662257.1|	Strongylocentrotus purpuratus	0.0	48.97	99	3189
Refgene13877_i1_length_261	PREDICTED: N-alpha-acetyltransferase 11 isoform X1	gi|115920959|ref|XP_785258.2|	Strongylocentrotus purpuratus	3e-09	65.22	53	261
Refgene9207_i0_length_1299	wnt5 protein, partial	gi|652903846|dbj|BAP00640.1|	Holothuria leucospilota	0.0	82.11	85	1299
Refgene39912_i0_length_237	hypothetical protein ALC57_13225	gi|1009393420|gb|KYN14563.1|	Trachymyrmex cornetzi	9e-08	43.42	96	237
Refgene6866_i0_length_1584	hypothetical protein BRAFLDRAFT_275402	gi|260801711|ref|XP_002595739.1|	Branchiostoma floridae	3e-16	25.74	82	1584
Refgene6866_i0_length_1584	major facilitator superfamily domain-containing protein 6-like protein B	gi|1229177996|ref|XP_022102452.1|	Acanthaster planci	8e-16	26.18	83	1584
Refgene4566_i0_length_2025	PREDICTED: kelch-like protein 9	gi|780003594|ref|XP_787596.3|	Strongylocentrotus purpuratus	0.0	54.13	93	2025
Refgene2264_i0_length_2937	endonuclease-reverse transcriptase	gi|298204335|gb|ADI61816.1|	Bombyx mori	0.0	41.40	97	2937
Refgene40899_i0_length_234	eukaryotic translation initiation factor 5A	gi|914964297|ref|XP_013238845.1|	Mitosporidium daphniae	1e-22	58.90	94	234
Refgene17733_i0_length_576	PREDICTED: zinc finger protein 648	gi|530594507|ref|XP_005290837.1|	Chrysemys picta bellii	3e-17	40.68	60	576
Refgene48316_i0_length_216	MULTISPECIES: hypothetical protein	gi|692179014|ref|WP_032097624.1|	Alteromonas	4e-09	53.85	72	216
Refgene51994_i0_length_210	low-specificity L-threonine aldolase, partial	gi|1045794046|gb|OCH71576.1|	Vibrio genomosp. F10	3e-13	79.49	56	210
Refgene10876_i0_length_1134	PREDICTED: hemK methyltransferase family member 1	gi|780142828|ref|XP_011680897.1|	Strongylocentrotus purpuratus	4e-89	47.78	77	1134
Refgene10700_i0_length_1149	G-protein coupled receptor 54-like	gi|1229130000|ref|XP_022094356.1|	Acanthaster planci	2e-15	29.21	67	1149
Refgene7370_i0_length_1524	glycine receptor subunit alpha-4-like	gi|1229158637|ref|XP_022092153.1|	Acanthaster planci	1e-126	46.67	87	1524
Refgene21096_i0_length_426	PREDICTED: uncharacterized protein LOC105443849	gi|780105407|ref|XP_011675796.1|	Strongylocentrotus purpuratus	3e-13	31.30	89	426
Refgene29817_i0_length_288	PREDICTED: protein SPATA45 homolog	gi|115923430|ref|XP_799698.2|	Strongylocentrotus purpuratus	9e-38	73.17	85	288
Refgene24453_i0_length_348	hypothetical protein Ccrd_011656	gi|976926076|gb|KVI09953.1|	Cynara cardunculus var. scolymus	4e-54	78.45	100	348
Refgene24453_i0_length_348	zinc finger CCCH domain-containing protein 29	gi|1228909285|ref|XP_022006453.1|	Helianthus annuus	5e-49	72.41	100	348
Refgene38142_i0_length_243	Rab-like GTPase 2	gi|307949533|gb|ADN96602.1|	Euplotes octocarinatus	7e-30	77.22	98	243
Refgene12025_i3_length_1026	serine/arginine-rich splicing factor 6-like isoform X1	gi|1207924966|ref|XP_021351555.1|	Mizuhopecten yessoensis	7e-67	64.18	58	1026
Refgene16024_i0_length_687	hypothetical protein LOTGIDRAFT_188052	gi|676450819|ref|XP_009052503.1|	Lottia gigantea	1e-52	47.09	81	687
Refgene16024_i0_length_687	PREDICTED: ras-related protein Rab-24	gi|1002602663|ref|XP_015680480.1|	Protobothrops mucrosquamatus	2e-52	45.83	83	687
Refgene12261_i0_length_1005	PREDICTED: uncharacterized protein LOC575349	gi|72007738|ref|XP_799799.1|	Strongylocentrotus purpuratus	7e-13	29.32	70	1005
Refgene18533_i1_length_534	myosin regulatory light chain 12B	gi|57089773|ref|XP_537316.1|	Canis lupus familiaris	1e-88	86.75	84	534
Refgene14941_i0_length_774	PREDICTED: uncharacterized protein LOC108276032 isoform X6	gi|1042308610|ref|XP_017342841.1|	Ictalurus punctatus	8e-40	40.59	91	774
Refgene14941_i0_length_774	PREDICTED: immunoglobulin superfamily member 1-like isoform X10	gi|1042308618|ref|XP_017342877.1|	Ictalurus punctatus	1e-39	40.59	91	774
Refgene4423_i0_length_2064	nose resistant to fluoxetine protein 6-like	gi|1229158585|ref|XP_022092124.1|	Acanthaster planci	2e-95	30.31	99	2064
Refgene27102_i0_length_315	pyruvate kinase	gi|737555360|ref|WP_035528052.1|	Haliea salexigens	4e-46	80.77	99	315
Refgene6145_i1_length_378	PREDICTED: 5-aminolevulinate synthase, erythroid-specific, mitochondrial-like isoform X2	gi|961118235|ref|XP_014781548.1|	Octopus bimaculoides	7e-22	58.90	58	378
Refgene14327_i0_length_823	PREDICTED: mitochondrial import inner membrane translocase subunit Tim23	gi|410929619|ref|XP_003978197.1|	Takifugu rubripes	2e-147	100.00	77	823
Refgene624_i1_length_5004	myosin phosphatase Rho-interacting protein-like	gi|1229164839|ref|XP_022095480.1|	Acanthaster planci	6e-70	66.87	10	5004
Refgene6409_i0_length_1650	PREDICTED: uncharacterized protein LOC100888496	gi|390339629|ref|XP_003725052.1|	Strongylocentrotus purpuratus	6e-175	59.18	93	1650
Refgene5873_i0_length_1740	organic cation transporter protein-like isoform X2	gi|1229154435|ref|XP_022089884.1|	Acanthaster planci	2e-99	36.25	92	1740
Refgene15222_i0_length_729	PREDICTED: myosin light chain 1/3, skeletal muscle isoform-like isoform X2	gi|593771016|ref|XP_007123875.1|	Physeter catodon	3e-34	45.64	60	729
Refgene37500_i0_length_246	nitroreductase family protein	gi|495872195|ref|WP_008596774.1|	Nitratireductor pacificus	7e-18	63.51	90	246
Refgene4873_i0_length_1944	PREDICTED: mesocentin-like	gi|908495500|ref|XP_013096935.1|	Biomphalaria glabrata	4e-10	28.28	39	1944
Refgene1353_i0_length_3684	protein MMS22-like	gi|1229179951|ref|XP_022103503.1|	Acanthaster planci	0.0	32.62	99	3684
Refgene57897_i0_length_201	PREDICTED: uncharacterized protein LOC104594611 isoform X3	gi|719991512|ref|XP_010253286.1|	Nelumbo nucifera	3e-10	48.48	97	201
Refgene7728_i0_length_1476	UPF0415 protein C7orf25 homolog isoform X3	gi|1229146190|ref|XP_022085449.1|	Acanthaster planci	7e-117	48.34	79	1476
Refgene50302_i0_length_213	hypothetical protein OXYTRI_19173 (macronuclear)	gi|403366798|gb|EJY83207.1|	Oxytricha trifallax	3e-11	42.67	100	213
Refgene50302_i0_length_213	UNKNOWN	gi|678336337|emb|CDW76027.1|	Stylonychia lemnae	3e-11	45.21	97	213
Refgene1831_i0_length_3240	PREDICTED: tubby-related protein 4 isoform X4	gi|780160352|ref|XP_011682976.1|	Strongylocentrotus purpuratus	0.0	53.46	99	3240
Refgene27848_i0_length_306	CopD family protein	gi|496316201|ref|WP_009025379.1|	gamma proteobacterium NOR5-3	4e-42	66.67	100	306
Refgene28038_i0_length_305	hypothetical protein BCR33DRAFT_774542	gi|1183400428|gb|ORY25106.1|	Rhizoclosmatium globosum	4e-09	45.00	78	305
Refgene8337_i0_length_774	PREDICTED: GPN-loop GTPase 1 isoform X2	gi|548348084|ref|XP_005726421.1|	Pundamilia nyererei	4e-78	90.84	51	774
Refgene11564_i1_length_393	PREDICTED: uncharacterized protein LOC102078378 isoform X1	gi|1110944582|ref|XP_019214950.1|	Oreochromis niloticus	3e-07	33.04	84	393
Refgene4720_i0_length_1983	uncharacterized protein LOC110989353	gi|1229190930|ref|XP_022109373.1|	Acanthaster planci	2e-64	37.65	59	1983
Refgene4720_i0_length_1983	PREDICTED: transforming growth factor beta regulator 1 isoform X1	gi|657743261|ref|XP_008306775.1|	Cynoglossus semilaevis	2e-66	32.44	63	1983
Refgene6298_i0_length_1671	PREDICTED: RNA-binding protein cabeza-like	gi|1005941438|ref|XP_015792901.1|	Tetranychus urticae	8e-22	54.14	32	1671
Refgene18259_i0_length_549	actin, partial	gi|426281759|gb|AFY23984.1|	Stemonaria longa	8e-108	83.98	99	549
Refgene20035_i0_length_462	ubuiquitin/ribosomal L40 fusion protein	gi|328864214|gb|AEB53190.1|	Holothuria glaberrima	3e-86	99.22	83	462
Refgene11619_i0_length_1065	PREDICTED: endophilin-A2-like	gi|585646335|ref|XP_006811713.1|	Saccoglossus kowalevskii	2e-135	58.00	99	1065
Refgene4027_i0_length_2175	LOW QUALITY PROTEIN: long-chain-fatty-acid--CoA ligase 4-like	gi|1229150992|ref|XP_022088038.1|	Acanthaster planci	0.0	54.95	98	2175
Refgene4419_i0_length_2064	NLRP10	gi|1235720457|gb|ASU91534.1|	Apostichopus japonicus	8e-92	32.08	91	2064
Refgene3227_i2_length_1611	PREDICTED: ralBP1-associated Eps domain-containing protein 1 isoform X7	gi|780119932|ref|XP_011677764.1|	Strongylocentrotus purpuratus	6e-69	58.58	45	1611
Refgene14133_i0_length_840	proteasome subunit alpha type-1-like	gi|1229190072|ref|XP_022108919.1|	Acanthaster planci	9e-150	85.59	84	840
Refgene32733_i0_length_270	hypothetical protein POPTR_0002s24970g	gi|224065421|ref|XP_002301809.1|	Populus trichocarpa	5e-52	97.78	100	270
Refgene32733_i0_length_270	PREDICTED: peptidyl-prolyl cis-trans isomerase FKBP62-like isoform X1	gi|743833656|ref|XP_011024590.1|	Populus euphratica	1e-49	95.56	100	270
Refgene22049_i0_length_399	PREDICTED: uncharacterized protein LOC107334677	gi|1005435222|ref|XP_015755124.1|	Acropora digitifera	8e-13	47.95	55	399
Refgene22049_i0_length_399	Retrovirus-related Pol polyprotein from transposon 412	gi|999969232|gb|KXJ08406.1|	Exaiptasia pallida	5e-08	38.96	58	399
Refgene2521_i0_length_2781	PREDICTED: zinc finger protein DZIP1L isoform X3	gi|780023149|ref|XP_011665485.1|	Strongylocentrotus purpuratus	7e-99	45.73	56	2781
Refgene58058_i0_length_201	hypothetical protein RvY_12349-2	gi|1101381093|dbj|GAV01674.1|	Ramazzottius varieornatus	3e-20	79.10	100	201
Refgene58058_i0_length_201	eukaryotic initiation factor 4A-I-like	gi|1242816462|ref|XP_022288944.1|	Crassostrea virginica	6e-20	80.60	100	201
Refgene22243_i0_length_393	PREDICTED: U4/U6 small nuclear ribonucleoprotein Prp31	gi|410928548|ref|XP_003977662.1|	Takifugu rubripes	3e-66	100.00	81	393
Refgene13003_i1_length_462	uncharacterized protein LOC110980889	gi|1229161420|ref|XP_022093635.1|	Acanthaster planci	5e-09	35.71	69	462
Refgene4288_i0_length_2097	cation channel sperm-associated protein subunit beta-like isoform X4	gi|1229152823|ref|XP_022089027.1|	Acanthaster planci	1e-105	33.57	96	2097
Refgene2932_i0_length_2589	biotin--protein ligase-like isoform X2	gi|1229179971|ref|XP_022103514.1|	Acanthaster planci	0.0	42.54	97	2589
Refgene12180_i0_length_306	probable tRNA N6-adenosine threonylcarbamoyltransferase	gi|1169006795|ref|XP_020456904.1|	Monopterus albus	4e-36	84.29	69	306
Refgene11488_i0_length_1075	PREDICTED: zinc finger MYM-type protein 1-like	gi|762115399|ref|XP_011440505.1|	Crassostrea gigas	2e-69	45.02	99	1075
Refgene7647_i0_length_1485	hypothetical protein BRAFLDRAFT_209249	gi|260830912|ref|XP_002610404.1|	Branchiostoma floridae	5e-65	39.32	63	1485
Refgene7647_i0_length_1485	PREDICTED: deleted in malignant brain tumors 1 protein-like, partial	gi|975120058|ref|XP_015275508.1|	Gekko japonicus	2e-66	40.43	64	1485
Refgene13550_i1_length_770	uncharacterized protein LOC110984345	gi|1229173547|ref|XP_022100152.1|	Acanthaster planci	4e-07	39.05	40	770
Refgene31598_i0_length_276	hypothetical protein	gi|1133522460|ref|WP_076000983.1|	Halioglobus pacificus	2e-09	49.15	64	276
Refgene31598_i0_length_276	SPOR domain-containing protein	gi|737544251|ref|WP_035517492.1|	Pseudohaliea rubra	2e-09	54.90	55	276
Refgene8547_i0_length_1233	high mobility group box 3 protein	gi|1231289153|gb|ASU06183.1|	Apostichopus japonicus	2e-177	97.58	90	1233
Refgene31698_i0_length_276	PREDICTED: uncharacterized protein LOC107356688	gi|1005484288|ref|XP_015778797.1|	Acropora digitifera	1e-26	56.52	95	276
Refgene29245_i0_length_294	hypothetical protein AUJ80_04635	gi|1101046397|gb|OIO09216.1|	Gallionellaceae bacterium CG1_02_60_325	2e-24	56.18	91	294
Refgene19121_i0_length_501	LOW QUALITY PROTEIN: uncharacterized protein LOC110238761	gi|1191045067|ref|XP_020900104.1|	Exaiptasia pallida	4e-13	34.43	71	501
Refgene19121_i0_length_501	PREDICTED: avidin-related protein 4/5-like, partial	gi|1005453065|ref|XP_015763687.1|	Acropora digitifera	2e-12	35.83	70	501
Refgene49803_i0_length_213	centromere protein N-like isoform X1	gi|1207927236|ref|XP_021352766.1|	Mizuhopecten yessoensis	5e-10	43.24	97	213
Refgene14134_i0_length_840	nesprin-1-like	gi|1229165175|ref|XP_022095660.1|	Acanthaster planci	8e-25	30.04	90	840
Refgene13713_i0_length_877	PREDICTED: uncharacterized protein LOC101236027	gi|449677540|ref|XP_004208873.1|	Hydra vulgaris	4e-48	63.85	44	877
Refgene17071_i0_length_576	PREDICTED: 40S ribosomal protein S15a isoform X2	gi|1044368929|ref|XP_017389746.1|	Cebus capucinus imitator	1e-80	84.78	72	576
Refgene12641_i0_length_972	Alpha-tectorin	gi|521020208|gb|EPQ01996.1|	Myotis brandtii	1e-122	55.13	96	972
Refgene7869_i0_length_1458	protein O-linked-mannose beta-1,4-N-acetylglucosaminyltransferase 2-like isoform X1	gi|1229140159|ref|XP_022082193.1|	Acanthaster planci	4e-82	37.12	84	1458
Refgene43628_i0_length_228	succinate dehydrogenase iron-sulfur subunit	gi|504858347|ref|WP_015045449.1|	Simiduia agarivorans	9e-46	96.05	100	228
Refgene23498_i0_length_366	hypothetical protein B456_009G106100	gi|763789106|gb|KJB56102.1|	Gossypium raimondii	3e-71	90.98	100	366
Refgene23498_i0_length_366	eukaryotic translation initiation factor 3 subunit I	gi|596146682|ref|XP_007222666.1|	Prunus persica	4e-71	92.62	100	366
Refgene20022_i0_length_462	60S ribosomal protein L20A	gi|983143021|gb|KWU41074.1|	Rhodotorula sp. JG-1b	4e-65	64.19	95	462
Refgene35171_i0_length_258	PREDICTED: cytochrome b-c1 complex subunit 8	gi|632948526|ref|XP_007889645.1|	Callorhinchus milii	2e-31	62.96	94	258
Refgene12734_i1_length_438	PREDICTED: meteorin-like protein	gi|390349015|ref|XP_786004.2|	Strongylocentrotus purpuratus	6e-19	36.75	80	438
Refgene17865_i0_length_570	glutathione peroxidase 7-like isoform X2	gi|1229176500|ref|XP_022101692.1|	Acanthaster planci	1e-48	50.30	85	570
Refgene10845_i0_length_1137	dynein assembly factor 4, axonemal-like	gi|1229168411|ref|XP_022097392.1|	Acanthaster planci	1e-148	56.35	96	1137
Refgene10320_i2_length_588	transmembrane protein 26-like	gi|1229192100|ref|XP_022109987.1|	Acanthaster planci	3e-62	58.38	87	588
Refgene8374_i0_length_777	PREDICTED: G1/S-specific cyclin-E	gi|72015188|ref|XP_785047.1|	Strongylocentrotus purpuratus	2e-54	50.28	70	777
Refgene9832_i0_length_1233	PREDICTED: smoothened homolog, partial	gi|780160631|ref|XP_781487.4|	Strongylocentrotus purpuratus	1e-130	53.45	97	1233
Refgene47057_i0_length_219	MexH family multidrug efflux RND transporter periplasmic adaptor subunit	gi|737540477|ref|WP_035513755.1|	Pseudohaliea rubra	3e-18	54.79	100	219
Refgene4878_i0_length_1944	serine/threonine-protein kinase 40-like	gi|1229154441|ref|XP_022089888.1|	Acanthaster planci	1e-164	69.51	55	1944
Refgene4910_i4_length_960	Angiopoietin 1	gi|1209683408|gb|OWR40611.1|	Danaus plexippus plexippus	6e-30	48.18	43	960
Refgene28976_i0_length_297	cytochrome c oxidase assembly factor 3, mitochondrial-like	gi|1229128639|ref|XP_022086977.1|	Acanthaster planci	7e-29	53.49	87	297
Refgene8824_i1_length_1344	PREDICTED: STE20-related kinase adapter protein alpha isoform X1	gi|780186144|ref|XP_011662718.1|	Strongylocentrotus purpuratus	2e-133	56.38	81	1344
Refgene22601_i0_length_384	PREDICTED: uncharacterized protein LOC579144	gi|780039266|ref|XP_011667837.1|	Strongylocentrotus purpuratus	4e-10	34.33	98	384
Refgene2620_i0_length_2739	trimethylguanosine synthase-like isoform X3	gi|1207960786|ref|XP_021370749.1|	Mizuhopecten yessoensis	3e-105	37.21	66	2739
Refgene1135_i0_length_3963	coiled-coil domain-containing protein 171-like isoform X3	gi|1229178891|ref|XP_022102942.1|	Acanthaster planci	0.0	39.54	93	3963
Refgene678_i0_length_1581	PREDICTED: protein Shroom3 isoform X4	gi|390339975|ref|XP_783573.3|	Strongylocentrotus purpuratus	1e-42	38.05	64	1581
Refgene15262_i0_length_744	hypothetical protein BRAFLDRAFT_83984	gi|260821746|ref|XP_002606264.1|	Branchiostoma floridae	1e-16	31.00	87	744
Refgene15262_i0_length_744	fibropellin-1-like	gi|1229160401|ref|XP_022093103.1|	Acanthaster planci	3e-16	29.74	74	744
Refgene2917_i0_length_2595	deleted in malignant brain tumors 1 protein-like isoform X4	gi|1229168770|ref|XP_022097583.1|	Acanthaster planci	3e-151	39.12	89	2595
Refgene40892_i0_length_234	PREDICTED: uncharacterized protein LOC103185179, partial	gi|632937977|ref|XP_007901758.1|	Callorhinchus milii	5e-10	48.19	95	234
Refgene40892_i0_length_234	putative RNA-directed DNA polymerase from transposon BS	gi|999972326|gb|KXJ11500.1|	Exaiptasia pallida	2e-09	46.77	98	234
Refgene40916_i0_length_234	ABC transporter substrate-binding protein	gi|657939484|ref|WP_029640582.1|	alpha proteobacterium Mf 1.05b.01	1e-18	70.18	73	234
Refgene19766_i0_length_216	40S ribosomal protein S16	gi|694529794|ref|XP_009493693.1|	Fonticula alba	8e-22	87.23	65	216
Refgene12094_i0_length_1020	hypothetical protein CAPTEDRAFT_196521, partial	gi|443688933|gb|ELT91461.1|	Capitella teleta	6e-28	28.28	84	1020
Refgene23519_i0_length_366	PREDICTED: eukaryotic translation initiation factor 2-alpha kinase 3-like	gi|908487336|ref|XP_013094076.1|	Biomphalaria glabrata	3e-07	38.67	61	366
Refgene11658_i1_length_1058	PREDICTED: uncharacterized protein LOC109141985	gi|1108996152|ref|XP_019129810.1|	Larimichthys crocea	1e-52	47.67	49	1058
Refgene11658_i1_length_1058	deoxynucleoside triphosphate triphosphohydrolase SAMHD1-like, partial	gi|1168945587|ref|XP_020516159.1|	Labrus bergylta	2e-47	48.05	72	1058
Refgene10472_i0_length_1170	PREDICTED: uncharacterized protein LOC100891466, partial	gi|780178527|ref|XP_011661693.1|	Strongylocentrotus purpuratus	6e-142	59.12	92	1170
Refgene41057_i0_length_234	ABC transporter permease	gi|1189702225|ref|WP_085760592.1|	Oceanicoccus sagamiensis	3e-18	57.69	100	234
Refgene14009_i0_length_852	PREDICTED: inhibitor of growth protein 4	gi|780173889|ref|XP_011660981.1|	Strongylocentrotus purpuratus	5e-118	72.65	86	852
Refgene1051_i0_length_4098	PREDICTED: uncharacterized protein LOC100890175	gi|390338387|ref|XP_003724766.1|	Strongylocentrotus purpuratus	3e-29	37.36	18	4098
Refgene1697_i1_length_430	RNA-directed DNA polymerase from mobile element jockey	gi|808880956|gb|KKF28667.1|	Larimichthys crocea	1e-26	61.26	77	430
Refgene4825_i0_length_1953	DNA transposase THAP9	gi|1188104692|ref|XP_020774187.1|	Boleophthalmus pectinirostris	0.0	55.64	98	1953
Refgene21286_i0_length_420	TPA: transposase domain-containing protein	gi|118026895|tpe|CAK26786.1|	Strongylocentrotus purpuratus	1e-10	46.84	55	420
Refgene35726_i0_length_255	peptide ABC transporter substrate-binding protein	gi|551331975|ref|WP_022951412.1|	Leucothrix mucor	3e-15	47.06	100	255
Refgene13801_i2_length_834	putative defense protein 3	gi|1229166322|ref|XP_022096285.1|	Acanthaster planci	3e-14	39.01	49	834
Refgene10718_i0_length_1149	PREDICTED: developmentally-regulated GTP-binding protein 1-like isoform X2	gi|585671494|ref|XP_006818060.1|	Saccoglossus kowalevskii	0.0	86.89	96	1149
Refgene13158_i1_length_501	serine/threonine-protein kinase	gi|1130900897|ref|WP_075670730.1|	Anaerostipes sp. 992a	5e-08	35.51	55	501
Refgene14387_i0_length_819	ARL14 effector protein-like	gi|1229130364|ref|XP_022096274.1|	Acanthaster planci	9e-30	56.25	45	819
Refgene2815_i1_length_2646	putative RNA-directed DNA polymerase from transposon BS	gi|999971605|gb|KXJ10779.1|	Exaiptasia pallida	9e-131	37.92	81	2646
Refgene38038_i0_length_225	conserved hypothetical protein	gi|846867726|emb|CRK53708.1|	Rhodococcus sp. RD6.2	5e-20	78.18	73	225
Refgene576_i0_length_429	protein still life, isoform SIF type 1-like isoform X4	gi|1229139104|ref|XP_022081628.1|	Acanthaster planci	2e-19	39.60	71	429
Refgene2536_i0_length_2779	PREDICTED: B-cell lymphoma/leukemia 11A	gi|390338700|ref|XP_781824.3|	Strongylocentrotus purpuratus	9e-48	62.72	49	2779
Refgene19912_i0_length_468	uncharacterized protein LOC110060730	gi|1176104736|ref|XP_020623185.1|	Orbicella faveolata	4e-41	65.91	92	468
Refgene19912_i0_length_468	Craniofacial development protein 2	gi|999968858|gb|KXJ08032.1|	Exaiptasia pallida	2e-24	57.27	70	468
Refgene15966_i0_length_693	PREDICTED: eukaryotic translation elongation factor 1 epsilon-1	gi|390353373|ref|XP_787842.2|	Strongylocentrotus purpuratus	7e-41	44.38	77	693
Refgene23873_i0_length_360	RecName: Full=Leukocyte cysteine proteinase inhibitor 1; AltName: Full=PLCPI; AltName: Full=Stefin-D1	gi|544087|sp|P35479.1|CPI1_PIG	no data	3e-18	38.95	79	360
Refgene7591_i0_length_1494	RNA-binding protein MEX3B-like	gi|1229183090|ref|XP_022105185.1|	Acanthaster planci	2e-110	49.27	90	1494
Refgene7114_i0_length_1554	PREDICTED: carbohydrate sulfotransferase 11	gi|390345155|ref|XP_003726275.1|	Strongylocentrotus purpuratus	3e-82	41.90	63	1554
Refgene53823_i0_length_207	actin-like protein 3	gi|923132713|ref|XP_013759822.1|	Thecamonas trahens ATCC 50062	6e-28	75.36	100	207
Refgene41717_i0_length_233	hypothetical protein	gi|1227404211|ref|WP_094067023.1|	Pseudomonas fluorescens	7e-18	62.32	89	233
Refgene41717_i0_length_233	hCG1817251	gi|119570447|gb|EAW50062.1|	Homo sapiens	3e-12	72.73	57	233
Refgene4711_i0_length_1986	PREDICTED: leucine-rich repeat and immunoglobulin-like domain-containing nogo receptor-interacting protein 1	gi|780073028|ref|XP_011671814.1|	Strongylocentrotus purpuratus	4e-48	30.65	65	1986
Refgene9587_i0_length_1260	PREDICTED: peroxisomal sarcosine oxidase isoform X1	gi|390333372|ref|XP_788912.2|	Strongylocentrotus purpuratus	3e-162	57.74	96	1260
Refgene26234_i0_length_324	Troponin T	gi|225714082|gb|ACO12887.1|	Lepeophtheirus salmonis	3e-12	93.62	44	324
Refgene22522_i0_length_387	solute carrier family 2, facilitated glucose transporter member 5-like	gi|1229181170|ref|XP_022104155.1|	Acanthaster planci	2e-23	47.71	84	387
Refgene57919_i0_length_201	hypothetical protein SARC_07633	gi|929757821|ref|XP_014153892.1|	Sphaeroforma arctica JP610	1e-09	39.06	96	201
Refgene49833_i0_length_213	PREDICTED: transcription factor bHLH143-like	gi|1102730090|ref|XP_010266382.2|	Nelumbo nucifera	2e-20	60.00	99	213
Refgene2013_i3_length_3114	baculoviral IAP repeat-containing protein 2	gi|675119144|gb|AIL48466.1|	Apostichopus japonicus	0.0	89.58	54	3114
Refgene2533_i0_length_2784	PREDICTED: mitochondrial 10-formyltetrahydrofolate dehydrogenase isoform X1	gi|780023658|ref|XP_011665590.1|	Strongylocentrotus purpuratus	0.0	79.89	99	2784
Refgene2189_i0_length_2953	PREDICTED: AP-2 complex subunit alpha-1 isoform X4	gi|637316192|ref|XP_003222739.2|	Anolis carolinensis	0.0	72.88	98	2953
Refgene11136_i0_length_1107	PREDICTED: protein Tob1-like	gi|390361381|ref|XP_793565.3|	Strongylocentrotus purpuratus	1e-91	48.01	91	1107
Refgene6777_i0_length_225	hypothetical protein AMK59_5760, partial	gi|952520729|gb|KRT81045.1|	Oryctes borbonicus	8e-15	56.06	88	225
Refgene6777_i0_length_225	glucose-6-phosphate 1-dehydrogenase-like isoform X2	gi|1229193507|ref|XP_022110723.1|	Acanthaster planci	9e-14	70.00	67	225
Refgene33702_i0_length_264	hypothetical protein TRV_04125	gi|302660225|ref|XP_003021794.1|	Trichophyton verrucosum HKI 0517	4e-50	94.19	98	264
Refgene33702_i0_length_264	TPA_exp: 6-phosphogluconate dehydrogenase, decarboxylating	gi|1043332408|tpg|DAA76216.1|	Trichophyton benhamiae CBS 112371	4e-50	94.19	98	264
Refgene41924_i0_length_231	2-isopropylmalate synthase	gi|1200613702|gb|OUX22623.1|	Euryarchaeota archaeon TMED255	3e-29	72.73	100	231
Refgene4528_i0_length_507	NLRP3	gi|1235720455|gb|ASU91533.1|	Apostichopus japonicus	1e-24	49.59	73	507
Refgene46907_i0_length_219	hypothetical protein	gi|1121614861|ref|WP_073840157.1|	Micromonospora sp. CB01531	1e-15	50.67	95	219
Refgene46907_i0_length_219	peptidase S8	gi|502686972|ref|WP_012922513.1|	Kribbella flavida	5e-15	52.11	93	219
Refgene3319_i0_length_2424	PREDICTED: zinc finger protein 420-like	gi|946810037|ref|XP_014388994.1|	Myotis brandtii	7e-109	32.34	96	2424
Refgene11742_i0_length_1053	transposon Ty3-G gap-Pol polyprotein	gi|358341466|dbj|GAA49140.1|	Clonorchis sinensis	6e-132	60.90	95	1053
Refgene8670_i0_length_1362	transcriptional adapter 2-beta-like isoform X1	gi|1229175687|ref|XP_022101291.1|	Acanthaster planci	1e-134	53.72	91	1362
Refgene1224_i0_length_3828	symplekin-like	gi|1229147025|ref|XP_022085906.1|	Acanthaster planci	0.0	59.84	86	3828
Refgene4810_i1_length_1959	DNA-directed primase/polymerase protein-like isoform X1	gi|1229126727|ref|XP_022093786.1|	Acanthaster planci	4e-121	44.20	64	1959
Refgene18173_i0_length_552	uncharacterized protein LOC110058007	gi|1176099179|ref|XP_020620258.1|	Orbicella faveolata	1e-27	40.91	88	552
Refgene18173_i0_length_552	EGF-like repeat and discoidin I-like domain-containing protein 3	gi|999985907|gb|KXJ25048.1|	Exaiptasia pallida	1e-26	39.53	93	552
Refgene3042_i0_length_2535	PREDICTED: uncharacterized protein LOC109042691 isoform X4	gi|1101367677|ref|XP_018915124.1|	Bemisia tabaci	2e-146	61.30	69	2535
Refgene3042_i0_length_2535	Thyroid receptor-interacting protein, putative	gi|242025178|ref|XP_002433003.1|	Pediculus humanus corporis	4e-145	61.11	53	2535
Refgene3832_i0_length_2235	peroxisome proliferator-activated receptor gamma coactivator 1-alpha-like isoform X2	gi|1229157963|ref|XP_022091789.1|	Acanthaster planci	4e-33	53.90	41	2235
Refgene31297_i0_length_279	Zinc finger, RING/FYVE/PHD-type	gi|976914036|gb|KVI00270.1|	Cynara cardunculus var. scolymus	7e-54	88.17	100	279
Refgene52924_i0_length_207	NLRP3	gi|1235720455|gb|ASU91533.1|	Apostichopus japonicus	3e-13	54.69	93	207
Refgene4334_i0_length_2085	uncharacterized protein LOC110973130	gi|1229127235|ref|XP_022079376.1|	Acanthaster planci	0.0	60.92	87	2085
Refgene800_i2_length_1683	WD repeat-containing protein 97-like isoform X3	gi|1229185860|ref|XP_022106676.1|	Acanthaster planci	2e-162	57.86	77	1683
Refgene43816_i0_length_228	Tetratricopeptide-like helical	gi|1137168982|gb|OMO49630.1|	Corchorus capsularis	3e-30	98.21	74	228
Refgene11929_i0_length_1031	Short-chain collagen C4	gi|999966813|gb|KXJ05987.1|	Exaiptasia pallida	2e-29	51.02	49	1031
Refgene15533_i0_length_723	UPF0193 protein EVG1 homolog isoform X1	gi|1229136709|ref|XP_022080354.1|	Acanthaster planci	6e-67	60.28	88	723
Refgene12835_i2_length_777	1-acyl-sn-glycerol-3-phosphate acyltransferase alpha-like	gi|1229144049|ref|XP_022084296.1|	Acanthaster planci	5e-76	51.38	81	777
Refgene2770_i0_length_2659	PREDICTED: E3 ubiquitin-protein ligase TRIM71-like isoform X2	gi|780008964|ref|XP_011663503.1|	Strongylocentrotus purpuratus	5e-21	28.40	37	2659
Refgene15128_i1_length_759	uncharacterized protein LOC110991252	gi|1229134297|ref|XP_022112253.1|	Acanthaster planci	4e-63	41.13	91	759
Refgene4678_i0_length_1995	PREDICTED: zinc finger BED domain-containing protein 1-like	gi|780084525|ref|XP_011673240.1|	Strongylocentrotus purpuratus	3e-59	29.47	76	1995
Refgene23880_i3_length_360	hypothetical protein ZHAS_00005897	gi|668448971|gb|KFB38441.1|	Anopheles sinensis	2e-08	49.18	48	360
Refgene23880_i3_length_360	PREDICTED: ficolin-2	gi|946781367|ref|XP_014401529.1|	Myotis brandtii	6e-08	34.17	98	360
Refgene15263_i0_length_748	PREDICTED: uncharacterized protein LOC105438107	gi|780011184|ref|XP_011663790.1|	Strongylocentrotus purpuratus	2e-25	43.06	57	748
Refgene6577_i0_length_1626	PREDICTED: heat shock 70 kDa protein 14-like	gi|291229378|ref|XP_002734658.1|	Saccoglossus kowalevskii	2e-132	41.45	94	1626
Refgene18272_i0_length_548	PREDICTED: 60S ribosomal protein L24-like	gi|918999423|ref|XP_013399463.1|	Lingula anatina	3e-57	66.45	83	548
Refgene18683_i0_length_525	LOW QUALITY PROTEIN: DNA-directed RNA polymerase III subunit RPC1-like	gi|1229159808|ref|XP_022092784.1|	Acanthaster planci	1e-69	66.67	93	525
Refgene7408_i0_length_1518	sorting nexin-5-like	gi|1229180898|ref|XP_022104008.1|	Acanthaster planci	6e-123	54.08	73	1518
Refgene15536_i0_length_723	PREDICTED: uncharacterized protein LOC578978 isoform X9	gi|780003189|ref|XP_011683138.1|	Strongylocentrotus purpuratus	3e-31	39.75	100	723
Refgene15536_i0_length_723	PREDICTED: hyalin-like isoform X2	gi|780003140|ref|XP_011683094.1|	Strongylocentrotus purpuratus	4e-30	37.92	98	723
Refgene953_i0_length_4253	rho GTPase-activating protein 6-like isoform X1	gi|1229179119|ref|XP_022103065.1|	Acanthaster planci	7e-98	42.53	33	4253
Refgene7878_i0_length_1458	adenylate kinase 8-like	gi|1229184651|ref|XP_022106022.1|	Acanthaster planci	0.0	73.49	99	1458
Refgene6105_i1_length_306	serine/threonine-protein kinase PAK 1-like	gi|1229179449|ref|XP_022103240.1|	Acanthaster planci	4e-07	54.24	55	306
Refgene9005_i1_length_288	PREDICTED: protein phosphatase 1 regulatory subunit 36	gi|780100866|ref|XP_011675237.1|	Strongylocentrotus purpuratus	2e-08	52.78	74	288
Refgene10109_i0_length_1200	PREDICTED: uncharacterized protein K02A2.6-like	gi|1110873882|ref|XP_019210590.1|	Oreochromis niloticus	1e-138	49.37	99	1200
Refgene10109_i0_length_1200	Transposon Ty3-I Gag-Pol polyprotein, partial	gi|675364652|gb|KFM57554.1|	Stegodyphus mimosarum	1e-124	50.25	99	1200
Refgene18322_i0_length_432	elongation factor 1 alpha, partial	gi|169930330|gb|ACB05694.1|	Acytostelium subglobosum	1e-77	82.19	100	432
Refgene46299_i0_length_222	serine hydrolase	gi|654478722|ref|WP_027948814.1|	Haliea salexigens	2e-27	67.12	99	222
Refgene10856_i0_length_1134	PREDICTED: LOW QUALITY PROTEIN: tyrosine-protein kinase receptor Tie-2-like	gi|1101601013|ref|XP_018965716.1|	Cyprinus carpio	6e-16	36.31	44	1134
Refgene23042_i0_length_375	elongation factor 4	gi|1133523030|ref|WP_076001553.1|	Halioglobus pacificus	1e-70	90.32	99	375
Refgene22949_i0_length_378	allograft inflammatory factor 1	gi|576249552|gb|AHH29254.1|	Apostichopus japonicus	8e-43	91.25	63	378
Refgene11221_i0_length_1098	PREDICTED: uncharacterized protein LOC752915	gi|115903737|ref|XP_001180540.1|	Strongylocentrotus purpuratus	3e-27	29.22	96	1098
Refgene16251_i0_length_672	adhesion G protein-coupled receptor L3-like	gi|1229143243|ref|XP_022083857.1|	Acanthaster planci	9e-43	47.89	85	672
Refgene8306_i0_length_1404	allatostatin-A receptor-like	gi|1229150613|ref|XP_022087835.1|	Acanthaster planci	1e-21	30.41	73	1404
Refgene6391_i0_length_1653	centromere protein T-like isoform X1	gi|1229186999|ref|XP_022107282.1|	Acanthaster planci	2e-39	30.05	99	1653
Refgene16863_i1_length_633	protein tyrosine phosphatase type IVA 1-like	gi|1229176018|ref|XP_022101452.1|	Acanthaster planci	8e-80	67.39	87	633
Refgene10297_i0_length_1185	SoxB1	gi|723440088|gb|AIX94466.1|	Holothuria glaberrima	0.0	81.61	86	1185
Refgene20965_i0_length_429	PREDICTED: uncharacterized protein LOC105443035, partial	gi|780091844|ref|XP_011674128.1|	Strongylocentrotus purpuratus	3e-22	54.46	69	429
Refgene46142_i0_length_222	histone-fold-containing protein	gi|1147176964|ref|XP_020049711.1|	Ascoidea rubescens DSM 1968	2e-26	69.01	96	222
Refgene29181_i0_length_294	PREDICTED: uncharacterized protein LOC578280	gi|780022981|ref|XP_011665426.1|	Strongylocentrotus purpuratus	4e-36	70.41	100	294
Refgene29181_i0_length_294	PREDICTED: multiple epidermal growth factor-like domains protein 6	gi|779990157|ref|XP_011667842.1|	Strongylocentrotus purpuratus	6e-35	67.35	100	294
Refgene3409_i0_length_2385	nose resistant to fluoxetine protein 6-like isoform X2	gi|1229181787|ref|XP_022104486.1|	Acanthaster planci	7e-119	39.24	83	2385
Refgene17552_i0_length_585	PREDICTED: galactosylceramide sulfotransferase-like	gi|390355716|ref|XP_003728615.1|	Strongylocentrotus purpuratus	7e-29	46.38	70	585
Refgene16558_i0_length_651	PREDICTED: urotensin-2 receptor-like	gi|390355108|ref|XP_003728476.1|	Strongylocentrotus purpuratus	1e-34	57.03	59	651
Refgene1616_i0_length_3420	PREDICTED: uncharacterized protein LOC100888496	gi|390339629|ref|XP_003725052.1|	Strongylocentrotus purpuratus	0.0	58.74	97	3420
Refgene9493_i0_length_1270	coiled-coil domain-containing protein 172-like isoform X2	gi|1229168965|ref|XP_022097689.1|	Acanthaster planci	7e-33	36.59	58	1270
Refgene15696_i0_length_711	pituitary tumor-transforming gene 1 protein-interacting protein-like isoform X1	gi|1229135753|ref|XP_022079838.1|	Acanthaster planci	3e-32	50.00	62	711
Refgene14765_i0_length_787	PREDICTED: tyrosine-protein kinase receptor Tie-1-like	gi|779989405|ref|XP_011666932.1|	Strongylocentrotus purpuratus	3e-27	40.70	66	787
Refgene15762_i0_length_705	PREDICTED: LOW QUALITY PROTEIN: T-box transcription factor TBX22	gi|395856168|ref|XP_003800506.1|	Otolemur garnettii	2e-19	47.75	47	705
Refgene8769_i1_length_1350	Hes	gi|937655739|gb|ALI93841.1|	Holothuria glaberrima	0.0	71.79	94	1350
Refgene8329_i0_length_1401	metalloendopeptidase OMA1, mitochondrial-like	gi|1229153297|ref|XP_022089277.1|	Acanthaster planci	2e-122	49.74	80	1401
Refgene52325_i0_length_210	ribonucleoside-diphosphate reductase, alpha subunit	gi|698779039|ref|XP_009822563.1|	Aphanomyces astaci	1e-32	80.00	100	210
Refgene3899_i0_length_2214	PREDICTED: uncharacterized protein LOC105443113	gi|780092734|ref|XP_011674232.1|	Strongylocentrotus purpuratus	7e-65	29.60	77	2214
Refgene3899_i0_length_2214	PREDICTED: kyphoscoliosis peptidase-like	gi|585680280|ref|XP_006819662.1|	Saccoglossus kowalevskii	9e-54	27.00	93	2214
Refgene7093_i0_length_1557	PREDICTED: RNA-binding protein NOB1 isoform X1	gi|762131912|ref|XP_011449136.1|	Crassostrea gigas	1e-106	41.08	91	1557
Refgene11534_i0_length_1071	EamA-like protein 5	gi|934151457|gb|KPM02274.1|	Sarcoptes scabiei	3e-07	24.65	78	1071
Refgene23461_i0_length_366	cytochrome b (mitochondrion)	gi|953538043|gb|ALO77038.1|	Cryptocephalus sp. CRY01	3e-51	73.77	100	366
Refgene10478_i0_length_675	proprotein convertase subtilisin/kexin type 9, partial	gi|297382883|gb|ADI40137.1|	Apostichopus japonicus	6e-120	89.11	99	675
Refgene52130_i0_length_210	alpha-D-ribose 1-methylphosphonate 5-triphosphate diphosphatase	gi|1140761824|ref|WP_076626126.1|	Tateyamaria omphalii	2e-14	57.38	87	210
Refgene48566_i0_length_216	hypothetical protein CISIN_1g002555mg	gi|641840603|gb|KDO59522.1|	Citrus sinensis	6e-21	60.87	97	216
Refgene48566_i0_length_216	Myb_DNA-bind_3 domain-containing protein	gi|1130857051|dbj|GAV63187.1|	Cephalotus follicularis	1e-18	62.50	90	216
Refgene21348_i0_length_418	PREDICTED: uncharacterized protein LOC108168740	gi|1039762518|ref|XP_017174855.1|	Mus musculus	3e-26	44.78	98	418
Refgene3268_i1_length_1437	PREDICTED: C2 domain-containing protein 2-like, partial	gi|780160201|ref|XP_011682954.1|	Strongylocentrotus purpuratus	2e-67	39.31	78	1437
Refgene20746_i0_length_437	putative RNA-directed DNA polymerase from transposon BS	gi|999972326|gb|KXJ11500.1|	Exaiptasia pallida	4e-34	59.84	83	437
Refgene24937_i0_length_342	26S proteasome regulatory subunit 6B	gi|1229175887|ref|XP_022101389.1|	Acanthaster planci	1e-29	69.88	67	342
Refgene440_i0_length_5549	intersectin-1-like isoform X1	gi|1229139138|ref|XP_022081646.1|	Acanthaster planci	0.0	53.56	92	5549
Refgene6767_i0_length_1598	uncharacterized protein LOC110973350 isoform X1	gi|1229135640|ref|XP_022079776.1|	Acanthaster planci	3e-48	46.27	45	1598
Refgene6767_i0_length_1598	PREDICTED: RNA-binding protein 48-like	gi|1126194968|ref|XP_019630580.1|	Branchiostoma belcheri	5e-45	42.44	44	1598
Refgene7500_i0_length_1506	PREDICTED: scavenger receptor cysteine-rich type 1 protein M160	gi|545219190|ref|XP_005610962.1|	Equus caballus	6e-19	33.50	51	1506
Refgene13022_i2_length_927	PREDICTED: DDRGK domain-containing protein 1	gi|974104276|ref|XP_015251033.1|	Cyprinodon variegatus	6e-37	70.10	31	927
Refgene50496_i0_length_213	3-oxoacyl-ACP reductase	gi|653004421|ref|WP_027256590.1|	Leisingera aquimarina	8e-14	67.61	100	213
Refgene5086_i0_length_1890	uncharacterized protein LOC110064292	gi|1176111950|ref|XP_020626988.1|	Orbicella faveolata	0.0	55.22	94	1890
Refgene41291_i0_length_234	ribonuclease HI	gi|1199210089|gb|OUR77726.1|	Alphaproteobacteria bacterium 46_93_T64	3e-33	77.63	97	234
Refgene4324_i0_length_2088	PREDICTED: cyclin-D-binding Myb-like transcription factor 1 isoform X2	gi|780113434|ref|XP_011676862.1|	Strongylocentrotus purpuratus	4e-134	44.37	81	2088
Refgene55571_i0_length_204	vitellogenin	gi|469658251|gb|AGH68974.1|	Eurytemora affinis	2e-08	42.86	79	204
Refgene12625_i1_length_744	androgen-induced gene 1 protein-like	gi|1229184252|ref|XP_022105815.1|	Acanthaster planci	4e-63	57.14	75	744
Refgene4563_i0_length_2025	PREDICTED: SUMO-specific isopeptidase USPL1	gi|390334231|ref|XP_003723878.1|	Strongylocentrotus purpuratus	2e-55	28.60	64	2025
Refgene10917_i1_length_1030	PREDICTED: putative heterogeneous nuclear ribonucleoprotein A1-like 3, partial	gi|795316701|ref|XP_011817568.1|	Colobus angolensis palliatus	2e-29	40.22	51	1030
Refgene29438_i0_length_291	predicted protein	gi|224008348|ref|XP_002293133.1|	Thalassiosira pseudonana CCMP1335	1e-24	50.53	98	291
Refgene29438_i0_length_291	60S ribosomal protein L37a, putative	gi|301106014|ref|XP_002902090.1|	Phytophthora infestans T30-4	3e-24	52.69	96	291
Refgene7815_i0_length_1467	PREDICTED: ADP-ribosylation factor-like protein 13B	gi|390356713|ref|XP_003728851.1|	Strongylocentrotus purpuratus	2e-91	57.25	55	1467
Refgene20096_i0_length_459	hypothetical protein	gi|516453252|ref|WP_017842164.1|	Methylomicrobium buryatense	2e-16	36.36	92	459
Refgene17554_i0_length_585	SM24 protein	gi|767859502|gb|AJT58573.1|	Ophiocoma wendtii	2e-43	45.18	85	585
Refgene14645_i0_length_785	PREDICTED: AAC-rich mRNA clone AAC4 protein-like isoform X1	gi|1126185581|ref|XP_019625465.1|	Branchiostoma belcheri	8e-36	45.39	58	785
Refgene30033_i0_length_288	hypothetical protein	gi|1053776427|ref|WP_066059267.1|	Halioglobus sp. HI00S01	4e-22	52.75	95	288
Refgene30033_i0_length_288	peptidylprolyl isomerase	gi|737540264|ref|WP_035513543.1|	Pseudohaliea rubra	3e-21	52.75	95	288
Refgene22453_i0_length_387	PREDICTED: LOW QUALITY PROTEIN: sushi, von Willebrand factor type A, EGF and pentraxin domain-containing protein 1	gi|1083275219|ref|XP_018585768.1|	Scleropages formosus	1e-24	46.61	95	387
Refgene2295_i0_length_2913	uncharacterized protein LOC109962735 isoform X2	gi|1169017460|ref|XP_020460362.1|	Monopterus albus	2e-17	33.18	22	2913
Refgene2295_i0_length_2913	calcium-dependent protein kinase 29-like isoform X2	gi|1175871757|ref|XP_020589628.1|	Phalaenopsis equestris	9e-18	31.62	23	2913
Refgene20425_i0_length_449	NADH dehydrogenase subunit 3	gi|228015369|ref|YP_002836160.1|	Apostichopus japonicus	1e-56	94.74	76	449
Refgene17300_i0_length_603	PREDICTED: 60S ribosomal protein L9	gi|72149648|ref|XP_796514.1|	Strongylocentrotus purpuratus	5e-91	70.81	92	603
Refgene13361_i0_length_909	NLRP10	gi|1235720457|gb|ASU91534.1|	Apostichopus japonicus	1e-27	28.76	98	909
Refgene42_i1_length_9264	E3 ubiquitin-protein ligase MYCBP2-like isoform X5	gi|1242769447|ref|XP_022324134.1|	Crassostrea virginica	0.0	41.53	91	9264
Refgene23081_i0_length_375	acetyl/propionyl/methylcrotonyl-CoA carboxylase subunit alpha	gi|739289865|ref|WP_037152571.1|	Rhizobium sp. YS-1r	2e-37	71.07	97	375
Refgene4551_i0_length_2028	uncharacterized protein LOC110974776 isoform X2	gi|1229140421|ref|XP_022082334.1|	Acanthaster planci	3e-28	49.12	36	2028
Refgene4551_i0_length_2028	mucin-2-like isoform X3	gi|1229140423|ref|XP_022082335.1|	Acanthaster planci	3e-28	49.12	36	2028
Refgene18740_i0_length_522	PREDICTED: protein BUD31 homolog isoform X1	gi|1069388817|ref|XP_018089544.1|	Xenopus laevis	2e-96	89.47	87	522
Refgene14113_i0_length_843	PREDICTED: 3-hydroxyacyl-CoA dehydrogenase type-2	gi|72006882|ref|XP_780014.1|	Strongylocentrotus purpuratus	2e-148	76.92	93	843
Refgene3884_i0_length_2215	egg coat matrix protein	gi|313747378|dbj|BAJ41226.1|	Apostichopus japonicus	0.0	95.47	96	2215
Refgene2155_i0_length_3009	uncharacterized protein LOC110985773	gi|1229178570|ref|XP_022102767.1|	Acanthaster planci	0.0	49.59	96	3009
Refgene48430_i0_length_216	hypothetical protein CISIN_1g048552mg	gi|641838160|gb|KDO57106.1|	Citrus sinensis	5e-25	69.44	100	216
Refgene16195_i0_length_675	synaptosomal-associated protein 25-like isoform X9	gi|1229142082|ref|XP_022083234.1|	Acanthaster planci	1e-93	66.83	92	675
Refgene2379_i1_length_1545	poly [ADP-ribose] polymerase 6-like isoform X3	gi|1229132306|ref|XP_022106585.1|	Acanthaster planci	4e-48	48.74	38	1545
Refgene51652_i0_length_210	flagellin	gi|1061377641|ref|WP_069181276.1|	Selenomonas sp. oral taxon 920	2e-14	100.00	56	210
Refgene16716_i0_length_215	protein FAM136A-like	gi|1229148308|ref|XP_022086590.1|	Acanthaster planci	7e-18	70.37	75	215
Refgene8135_i1_length_756	hypothetical protein LOTGIDRAFT_113486	gi|676443158|ref|XP_009050028.1|	Lottia gigantea	6e-66	64.20	69	756
Refgene8135_i1_length_756	splicing factor 45-like	gi|1229192216|ref|XP_022110051.1|	Acanthaster planci	3e-60	61.29	69	756
Refgene1295_i0_length_3759	PREDICTED: probable cation-transporting ATPase 13A3	gi|780111195|ref|XP_011676514.1|	Strongylocentrotus purpuratus	0.0	56.87	97	3759
Refgene9961_i0_length_1221	PREDICTED: solute carrier family 35 member G1	gi|390365890|ref|XP_003730913.1|	Strongylocentrotus purpuratus	1e-27	30.00	69	1221
Refgene22462_i0_length_387	PREDICTED: NADH dehydrogenase [ubiquinone] 1 beta subcomplex subunit 5, mitochondrial isoform X1	gi|390335113|ref|XP_003724073.1|	Strongylocentrotus purpuratus	7e-36	53.54	98	387
Refgene38628_i0_length_243	hypothetical protein Y032_0459g1845	gi|597896441|gb|EYC44520.1|	Ancylostoma ceylanicum	2e-39	80.25	100	243
Refgene38628_i0_length_243	glutamine--tRNA ligase	gi|510861437|gb|EPB76849.1|	Ancylostoma ceylanicum	2e-39	80.25	100	243
Refgene22503_i0_length_387	thymus-specific serine protease-like	gi|1229186073|ref|XP_022106790.1|	Acanthaster planci	9e-23	41.04	100	387
Refgene2811_i0_length_518	trichohyalin-like	gi|1229165439|ref|XP_022095803.1|	Acanthaster planci	5e-23	57.83	48	518
Refgene8185_i0_length_1419	PREDICTED: monocarboxylate transporter 3-like	gi|780090462|ref|XP_011673959.1|	Strongylocentrotus purpuratus	2e-11	24.95	92	1419
Refgene6027_i0_length_1713	organic cation transporter protein-like isoform X2	gi|1229154435|ref|XP_022089884.1|	Acanthaster planci	1e-105	35.57	95	1713
Refgene10190_i0_length_1197	PREDICTED: regulator of microtubule dynamics protein 1	gi|72009316|ref|XP_781647.1|	Strongylocentrotus purpuratus	3e-81	46.74	64	1197
Refgene4237_i0_length_2112	NLRP10	gi|1235720457|gb|ASU91534.1|	Apostichopus japonicus	9e-62	32.70	81	2112
Refgene19173_i1_length_500	40S ribosomal protein S18	gi|1192758441|ref|XP_021001788.1|	Parasteatoda tepidariorum	8e-80	85.50	79	500
Refgene4091_i0_length_2154	general transcription factor 3C polypeptide 4-like isoform X1	gi|1229167268|ref|XP_022096778.1|	Acanthaster planci	1e-40	27.48	96	2154
Refgene5657_i1_length_1778	merlin-like	gi|1229160608|ref|XP_022093213.1|	Acanthaster planci	0.0	69.39	99	1778
Refgene16179_i0_length_677	PREDICTED: BAG family molecular chaperone regulator 1-like	gi|1126207500|ref|XP_019637380.1|	Branchiostoma belcheri	1e-25	38.62	82	677
Refgene6190_i0_length_1688	PREDICTED: meiosis-specific nuclear structural protein 1	gi|390356166|ref|XP_795163.3|	Strongylocentrotus purpuratus	7e-128	70.08	88	1688
Refgene5842_i1_length_1746	PREDICTED: arylsulfatase B	gi|115644393|ref|XP_781330.2|	Strongylocentrotus purpuratus	7e-157	50.70	85	1746
Refgene1457_i0_length_3567	protein jagged-1b-like	gi|1229179419|ref|XP_022103223.1|	Acanthaster planci	0.0	50.55	89	3567
Refgene6659_i0_length_1616	PREDICTED: WD repeat-containing protein 34 isoform X2	gi|780174378|ref|XP_011661098.1|	Strongylocentrotus purpuratus	0.0	57.40	92	1616
Refgene1023_i0_length_4128	uncharacterized protein LOC110973367	gi|1229135745|ref|XP_022079833.1|	Acanthaster planci	5e-52	32.97	24	4128
Refgene4263_i0_length_2106	E3 ubiquitin-protein ligase TRIM71-like	gi|1176121846|ref|XP_020632239.1|	Orbicella faveolata	3e-22	27.16	41	2106
Refgene12597_i0_length_975	PREDICTED: glutamyl-tRNA(Gln) amidotransferase subunit A, chloroplastic/mitochondrial	gi|390339730|ref|XP_782487.2|	Strongylocentrotus purpuratus	4e-105	59.41	93	975
Refgene2654_i0_length_294	uncharacterized protein LOC101747221 isoform X2	gi|1200732591|ref|XP_021206332.1|	Bombyx mori	2e-15	47.44	79	294
Refgene2654_i0_length_294	AGAP012372-PA, partial	gi|158300186|ref|XP_320185.4|	Anopheles gambiae str. PEST	9e-13	48.19	83	294
Refgene10884_i3_length_765	PREDICTED: uncharacterized protein LOC100892330	gi|390344927|ref|XP_003726231.1|	Strongylocentrotus purpuratus	2e-07	32.47	57	765
Refgene6997_i0_length_1569	PREDICTED: troponin I	gi|780016979|ref|XP_011664558.1|	Strongylocentrotus purpuratus	1e-07	35.45	21	1569
Refgene6898_i0_length_1581	SH3 and multiple ankyrin repeat domains protein 3-like isoform X9	gi|1229194396|ref|XP_022111191.1|	Acanthaster planci	2e-123	45.02	83	1581
Refgene19449_i0_length_486	PREDICTED: 40S ribosomal protein S11-like	gi|291222835|ref|XP_002731417.1|	Saccoglossus kowalevskii	3e-88	81.01	97	486
Refgene57390_i0_length_201	DNA helicase RecQ	gi|1225078529|ref|WP_093091974.1|	Thalassobius aestuarii	3e-32	92.54	100	201
Refgene480_i0_length_5552	PREDICTED: sister chromatid cohesion protein PDS5 homolog A	gi|115742015|ref|XP_790621.2|	Strongylocentrotus purpuratus	0.0	54.84	64	5552
Refgene10721_i0_length_1149	dual specificity protein phosphatase 2-like	gi|1229127169|ref|XP_022112258.1|	Acanthaster planci	2e-86	43.87	84	1149
Refgene6410_i0_length_1650	PREDICTED: uncharacterized protein LOC593876	gi|390339171|ref|XP_798427.3|	Strongylocentrotus purpuratus	1e-171	50.00	95	1650
Refgene29835_i0_length_288	NADH dehydrogenase [ubiquinone] 1 alpha subcomplex subunit 3-like	gi|1229157339|ref|XP_022091454.1|	Acanthaster planci	8e-20	53.57	88	288
Refgene10600_i0_length_1158	PREDICTED: low density lipoprotein receptor adapter protein 1-like	gi|585719646|ref|XP_006826101.1|	Saccoglossus kowalevskii	3e-26	34.25	55	1158
Refgene47327_i0_length_219	PREDICTED: LOW QUALITY PROTEIN: probable phospholipid-transporting ATPase IF, partial	gi|780176454|ref|XP_793009.4|	Strongylocentrotus purpuratus	8e-09	46.75	100	219
Refgene5829_i2_length_1749	PDI	gi|852379636|gb|AKN63087.1|	Apostichopus japonicus	0.0	93.68	76	1749
Refgene3824_i0_length_2238	PREDICTED: semaphorin-1A	gi|780118853|ref|XP_011677604.1|	Strongylocentrotus purpuratus	6e-58	29.54	67	2238
Refgene5259_i1_length_1856	E3 ubiquitin-protein ligase TRIM33-like	gi|1229190170|ref|XP_022108966.1|	Acanthaster planci	1e-21	32.75	36	1856
Refgene8290_i0_length_1407	TBC1 domain family member 15-like	gi|1229135413|ref|XP_022079651.1|	Acanthaster planci	5e-171	53.07	98	1407
Refgene2605_i0_length_2742	uncharacterized protein LOC110981270	gi|1229162799|ref|XP_022094384.1|	Acanthaster planci	2e-15	29.44	24	2742
Refgene3654_i0_length_2297	PREDICTED: uncharacterized protein LOC108905050	gi|1080044368|ref|XP_018563337.1|	Anoplophora glabripennis	4e-59	26.62	80	2297
Refgene3654_i0_length_2297	Transposon-derived Buster3 transposase-like protein, partial	gi|307168259|gb|EFN61481.1|	Camponotus floridanus	5e-56	28.67	55	2297
Refgene6590_i2_length_1065	PREDICTED: fibronectin-like	gi|780117048|ref|XP_011677365.1|	Strongylocentrotus purpuratus	1e-08	35.29	28	1065
Refgene17060_i0_length_618	PREDICTED: echinoidin-like	gi|780154863|ref|XP_011682221.1|	Strongylocentrotus purpuratus	5e-47	48.10	77	618
Refgene11649_i0_length_1061	PREDICTED: aquaporin-10	gi|780065568|ref|XP_792142.4|	Strongylocentrotus purpuratus	2e-72	45.80	81	1061
Refgene12558_i0_length_978	PREDICTED: transmembrane protein 56-B-like	gi|1126216426|ref|XP_019642221.1|	Branchiostoma belcheri	2e-50	38.87	80	978
Refgene51457_i0_length_210	polysaccharide biosynthesis protein	gi|737553809|ref|WP_035526522.1|	Haliea salexigens	1e-14	70.18	81	210
Refgene15296_i0_length_744	PREDICTED: MOB kinase activator 1A	gi|72087322|ref|XP_788775.1|	Strongylocentrotus purpuratus	1e-135	85.51	86	744
Refgene3363_i0_length_2403	SNF-related serine/threonine-protein kinase-like	gi|1229140357|ref|XP_022082300.1|	Acanthaster planci	0.0	57.20	98	2403
Refgene6330_i1_length_1077	PREDICTED: peptidyl-prolyl cis-trans isomerase-like 2, partial	gi|919002358|ref|XP_013411901.1|	Lingula anatina	3e-112	62.21	83	1077
Refgene7388_i0_length_1521	platelet glycoprotein 4-like	gi|1229135227|ref|XP_022079558.1|	Acanthaster planci	1e-127	42.30	95	1521
Refgene9813_i0_length_1236	PREDICTED: collagen alpha-2(V) chain isoform X1	gi|974070512|ref|XP_015232896.1|	Cyprinodon variegatus	5e-26	31.51	46	1236
Refgene2445_i0_length_2826	PREDICTED: probable 2-oxoglutarate dehydrogenase E1 component DHKTD1, mitochondrial	gi|919042713|ref|XP_013404618.1|	Lingula anatina	0.0	55.97	98	2826
Refgene10826_i0_length_1138	PREDICTED: uncharacterized protein LOC105439508	gi|780032541|ref|XP_011666896.1|	Strongylocentrotus purpuratus	2e-29	40.12	41	1138
Refgene9581_i0_length_1261	PREDICTED: methyltransferase-like protein 2-A	gi|1025447713|ref|XP_016529887.1|	Poecilia formosa	1e-153	59.42	88	1261
Refgene38269_i0_length_243	hypothetical protein	gi|654480134|ref|WP_027950218.1|	Haliea salexigens	3e-10	50.77	72	243
Refgene9815_i0_length_1236	PREDICTED: D-aspartate oxidase-like isoform X1	gi|1126222803|ref|XP_019645684.1|	Branchiostoma belcheri	1e-99	46.41	81	1236
Refgene18782_i0_length_519	C-type lectin 1	gi|27530677|dbj|BAC54022.1|	Anguilla japonica	1e-10	30.52	86	519
Refgene13347_i0_length_910	14-3-3 zeta	gi|584596246|gb|AHJ11168.1|	Panagrellus redivivus	1e-118	67.45	84	910
Refgene8717_i0_length_1356	hypothetical protein	gi|1132371355|ref|YP_009337258.1|	Wenzhou picorna-like virus 24	4e-99	43.16	98	1356
Refgene8717_i0_length_1356	polyprotein	gi|1119102207|ref|YP_009329821.1|	Bivalve RNA virus G3	1e-95	44.98	98	1356
Refgene8666_i0_length_1362	PREDICTED: serine/threonine-protein kinase Nek2	gi|72007237|ref|XP_786794.1|	Strongylocentrotus purpuratus	0.0	59.65	98	1362
Refgene15586_i0_length_720	PREDICTED: uncharacterized protein LOC100375713	gi|291226330|ref|XP_002733146.1|	Saccoglossus kowalevskii	9e-47	44.94	70	720
Refgene33040_i0_length_267	glutamate--cysteine ligase	gi|1189699399|ref|WP_085757766.1|	Oceanicoccus sagamiensis	7e-30	76.00	84	267
Refgene15239_i0_length_747	PREDICTED: EF-hand calcium-binding domain-containing protein 1	gi|831305660|ref|XP_012685021.1|	Clupea harengus	3e-79	62.57	75	747
Refgene5499_i0_length_1806	protein SET-like	gi|1227967616|ref|XP_021915149.1|	Zootermopsis nevadensis	2e-47	40.19	35	1806
Refgene9322_i0_length_1287	dynein heavy chain 5, axonemal-like	gi|1229162950|ref|XP_022094466.1|	Acanthaster planci	0.0	70.21	100	1287
Refgene7458_i0_length_1512	PREDICTED: uncharacterized protein LOC589390	gi|390335322|ref|XP_794125.3|	Strongylocentrotus purpuratus	1e-112	43.12	84	1512
Refgene3080_i2_length_408	hypothetical protein H257_10200	gi|698803886|ref|XP_009834972.1|	Aphanomyces astaci	8e-19	42.64	90	408
Refgene3080_i2_length_408	PREDICTED: double-headed protease inhibitor, submandibular gland-like	gi|1059397448|ref|XP_017771722.1|	Nicrophorus vespilloides	1e-17	41.73	86	408
Refgene148_i6_length_5568	chromodomain-helicase-DNA-binding protein 5-like isoform X2	gi|1229181287|ref|XP_022104217.1|	Acanthaster planci	0.0	74.84	58	5568
Refgene13871_i0_length_864	elongation of very long chain fatty acids protein 4-like isoform X2	gi|1229133877|ref|XP_022112033.1|	Acanthaster planci	4e-127	65.30	93	864
Refgene178_i1_length_4803	ATP-binding cassette sub-family A member 2-like isoform X1	gi|1229145892|ref|XP_022085285.1|	Acanthaster planci	0.0	57.27	97	4803
Refgene47927_i0_length_219	adenosylhomocysteinase B	gi|514699175|ref|XP_004997156.1|	Salpingoeca rosetta	2e-41	90.41	100	219
Refgene7750_i1_length_248	protein arginine methyltransferase NDUFAF7, mitochondrial-like	gi|1229165140|ref|XP_022095642.1|	Acanthaster planci	4e-08	55.77	82	248
Refgene9345_i0_length_1284	PREDICTED: beta-1,4-glucuronyltransferase 1	gi|72006259|ref|XP_782394.1|	Strongylocentrotus purpuratus	3e-64	33.87	84	1284
Refgene14161_i0_length_462	PREDICTED: microfibril-associated glycoprotein 4-like	gi|919087119|ref|XP_013380668.1|	Lingula anatina	8e-42	52.29	98	462
Refgene35246_i0_length_255	porin	gi|917487840|ref|WP_052094257.1|	Pseudohaliea rubra	1e-22	51.76	100	255
Refgene40796_i0_length_234	PREDICTED: serine-rich adhesin for platelets-like, partial	gi|1067098397|ref|XP_018011225.1|	Hyalella azteca	8e-10	46.75	83	234
Refgene15485_i2_length_332	PREDICTED: protein YIPF6	gi|390340070|ref|XP_794991.3|	Strongylocentrotus purpuratus	6e-25	64.77	77	332
Refgene37604_i0_length_246	AI-2E family transporter	gi|496310855|ref|WP_009020033.1|	Luminiphilus syltensis	8e-16	63.64	80	246
Refgene3709_i0_length_2280	PREDICTED: interferon-induced very large GTPase 1-like isoform X2	gi|1042263486|ref|XP_017336404.1|	Ictalurus punctatus	9e-70	30.11	90	2280
Refgene9129_i0_length_1308	PREDICTED: PDF receptor-like	gi|780011955|ref|XP_786527.3|	Strongylocentrotus purpuratus	3e-122	49.87	86	1308
Refgene16261_i0_length_672	PREDICTED: sushi, von Willebrand factor type A, EGF and pentraxin domain-containing protein 1	gi|390331733|ref|XP_780867.2|	Strongylocentrotus purpuratus	1e-12	33.79	62	672
Refgene13965_i0_length_855	SPARC isoform X1	gi|1188108379|ref|XP_020776217.1|	Boleophthalmus pectinirostris	8e-48	39.06	73	855
Refgene41451_i0_length_234	Argonaute/Dicer protein, PAZ	gi|976923913|gb|KVI08080.1|	Cynara cardunculus var. scolymus	3e-39	91.03	100	234
Refgene796_i0_length_4554	PREDICTED: neurexin-3 isoform X2	gi|780035597|ref|XP_011667337.1|	Strongylocentrotus purpuratus	0.0	44.27	99	4554
Refgene588_i1_length_5118	carboxypeptidase D-like isoform X2	gi|1229160827|ref|XP_022093323.1|	Acanthaster planci	0.0	44.75	95	5118
Refgene40050_i0_length_237	hypothetical protein PTSG_03451	gi|514696932|ref|XP_004996036.1|	Salpingoeca rosetta	6e-10	41.43	85	237
Refgene52563_i0_length_210	PREDICTED: tetraspanin-3 isoform X2	gi|1040891353|ref|XP_017254076.1|	Daucus carota subsp. sativus	5e-18	95.00	57	210
Refgene24503_i0_length_348	Glucose-6-phosphate isomerase	gi|999985467|gb|KXJ24608.1|	Exaiptasia pallida	6e-20	55.06	77	348
Refgene2392_i3_length_2862	complement factor B	gi|323320820|gb|ADX36428.1|	Apostichopus japonicus	0.0	89.12	96	2862
Refgene1053_i1_length_3375	uncharacterized protein LOC110987795 isoform X1	gi|1229185647|ref|XP_022106563.1|	Acanthaster planci	7e-103	41.31	68	3375
Refgene25554_i0_length_333	hypothetical protein CAPTEDRAFT_186396	gi|443711158|gb|ELU05045.1|	Capitella teleta	3e-23	47.27	99	333
Refgene54853_i0_length_204	PREDICTED: ras-GEF domain-containing family member 1B-B-like	gi|410930692|ref|XP_003978732.1|	Takifugu rubripes	7e-10	83.33	53	204
Refgene220_i0_length_7140	MAM and LDL-receptor class A domain-containing protein 1-like isoform X2	gi|1229169127|ref|XP_022097779.1|	Acanthaster planci	0.0	41.67	96	7140
Refgene13292_i0_length_915	PREDICTED: crk-like protein	gi|632982702|ref|XP_007908281.1|	Callorhinchus milii	2e-69	42.62	88	915
Refgene35489_i0_length_255	uncharacterized protein F54H12.2-like	gi|1191044137|ref|XP_020899595.1|	Exaiptasia pallida	9e-23	63.77	81	255
Refgene17661_i0_length_579	Cu-Zn superoxide dismutase	gi|451844586|gb|AGF70691.1|	Apostichopus japonicus	3e-101	100.00	79	579
Refgene20779_i0_length_435	PREDICTED: profilin-like	gi|1005464021|ref|XP_015769035.1|	Acropora digitifera	1e-72	73.57	97	435
Refgene11879_i0_length_1038	solute carrier family 35 member B1-like	gi|1229144757|ref|XP_022084670.1|	Acanthaster planci	1e-143	62.06	98	1038
Refgene1391_i0_length_408	PREDICTED: kinesin-like protein KIF27	gi|780071155|ref|XP_011671585.1|	Strongylocentrotus purpuratus	2e-08	45.37	79	408
Refgene51792_i0_length_210	agmatinase	gi|1226745242|ref|WP_093983021.1|	Shewanella algae	1e-21	64.06	91	210
Refgene2827_i0_length_2640	calcium-activated chloride channel regulator 1 isoform X2	gi|1195543359|ref|XP_021052030.1|	Mus pahari	2e-22	24.07	80	2640
Refgene15311_i1_length_744	Tetraspanin 39D-like protein	gi|1022768197|gb|KZS12997.1|	Daphnia magna	4e-21	43.61	53	744
Refgene664_i1_length_870	Pregnancy zone protein	gi|405952242|gb|EKC20077.1|	Crassostrea gigas	3e-26	28.73	84	870
Refgene3345_i0_length_2412	PREDICTED: polyhomeotic-like protein 2 isoform X2	gi|72146610|ref|XP_789940.1|	Strongylocentrotus purpuratus	2e-83	56.01	35	2412
Refgene10098_i0_length_1206	PREDICTED: transmembrane protein 115	gi|390339758|ref|XP_782612.2|	Strongylocentrotus purpuratus	3e-134	62.38	79	1206
Refgene16764_i0_length_636	PREDICTED: receptor expression-enhancing protein 5 isoform X1	gi|390364095|ref|XP_780122.2|	Strongylocentrotus purpuratus	1e-88	69.19	93	636
Refgene58436_i0_length_201	chaperonin-containing T-complex eta subunit Cct7-like protein	gi|528891646|gb|EPZ32103.1|	Rozella allomycis CSF55	3e-17	61.19	100	201
Refgene15031_i0_length_423	hypothetical protein SteCoe_8277	gi|1134892308|gb|OMJ89572.1|	Stentor coeruleus	5e-11	37.36	59	423
Refgene15031_i0_length_423	PREDICTED: DNA-binding protein HEXBP isoform X1	gi|699254486|ref|XP_009861428.1|	Ciona intestinalis	1e-09	43.90	58	423
Refgene18750_i0_length_522	zinc finger MYM-type protein 1-like	gi|1009596901|ref|XP_015927061.1|	Parasteatoda tepidariorum	7e-24	39.05	95	522
Refgene6689_i0_length_1611	hypothetical protein AC249_AIPGENE21112	gi|999983129|gb|KXJ22272.1|	Exaiptasia pallida	1e-16	25.71	73	1611
Refgene9446_i0_length_1275	protein couch potato-like isoform X2	gi|1229172919|ref|XP_022099810.1|	Acanthaster planci	1e-107	58.66	82	1275
Refgene1303_i0_length_3747	PREDICTED: pecanex-like protein 4-like	gi|291230448|ref|XP_002735175.1|	Saccoglossus kowalevskii	0.0	43.94	99	3747
Refgene13040_i0_length_936	ATP-dependent DNA helicase PIF1	gi|999982047|gb|KXJ21199.1|	Exaiptasia pallida	3e-79	49.68	96	936
Refgene11332_i0_length_1092	replication factor C subunit 5-like	gi|1242808373|ref|XP_022344980.1|	Crassostrea virginica	0.0	80.12	88	1092
Refgene52167_i0_length_210	hypothetical protein CISIN_1g0085712mg, partial	gi|641833593|gb|KDO52603.1|	Citrus sinensis	2e-37	97.14	100	210
Refgene52167_i0_length_210	PREDICTED: nucleolar protein 56-like isoform X1	gi|568846311|ref|XP_006477000.1|	Citrus sinensis	2e-37	97.14	100	210
Refgene7125_i0_length_1530	UDP-N-acetylhexosamine pyrophosphorylase-like isoform X2	gi|1229172356|ref|XP_022099507.1|	Acanthaster planci	0.0	68.22	97	1530
Refgene27707_i0_length_309	PREDICTED: uncharacterized protein LOC578978 isoform X7	gi|780003179|ref|XP_011683127.1|	Strongylocentrotus purpuratus	9e-12	42.11	93	309
Refgene27707_i0_length_309	mucin-2-like isoform X4	gi|1229140365|ref|XP_022082305.1|	Acanthaster planci	1e-11	40.00	91	309
Refgene21983_i1_length_402	PREDICTED: leydig cell tumor 10 kDa protein homolog	gi|72151164|ref|XP_797792.1|	Strongylocentrotus purpuratus	2e-08	41.67	71	402
Refgene28164_i0_length_303	PREDICTED: 40S ribosomal protein S20	gi|696960694|ref|XP_009568757.1|	Cuculus canorus	2e-39	72.34	93	303
Refgene45695_i0_length_222	ABC transporter substrate-binding protein	gi|1181147967|ref|WP_084495480.1|	Spongiibacter tropicus	4e-18	58.11	100	222
Refgene18100_i0_length_554	hypothetical protein Maq22A_c06145	gi|760866990|dbj|BAQ44586.1|	Methylobacterium aquaticum	9e-60	86.36	60	554
Refgene40643_i0_length_237	PREDICTED: uncharacterized protein LOC108913431	gi|1080064717|ref|XP_018574499.1|	Anoplophora glabripennis	4e-08	42.19	80	237
Refgene40643_i0_length_237	PREDICTED: protein cortex-like	gi|1080058425|ref|XP_018571050.1|	Anoplophora glabripennis	8e-08	42.19	80	237
Refgene13530_i0_length_894	PREDICTED: uncharacterized protein LOC591494	gi|780156753|ref|XP_011682482.1|	Strongylocentrotus purpuratus	1e-85	45.29	93	894
Refgene13530_i0_length_894	PREDICTED: probable phosphite transport system-binding protein PtxB	gi|919079219|ref|XP_013420778.1|	Lingula anatina	1e-81	45.36	94	894
Refgene22379_i0_length_390	dolichyl-diphosphooligosaccharide--protein glycosyltransferase subunit stt3a	gi|678324926|emb|CDW81938.1|	Stylonychia lemnae	9e-44	58.27	95	390
Refgene44601_i0_length_225	PREDICTED: lysosomal aspartic protease	gi|768420602|ref|XP_011551072.1|	Plutella xylostella	3e-08	50.00	76	225
Refgene811_i0_length_4527	centrosomal protein of 162 kDa-like	gi|1229179949|ref|XP_022103502.1|	Acanthaster planci	0.0	41.31	98	4527
Refgene2875_i0_length_5352	histone-lysine N-methyltransferase NSD2-like	gi|1229157897|ref|XP_022091753.1|	Acanthaster planci	1e-76	65.15	62	2606
Refgene42600_i0_length_231	hypothetical protein T08_8286	gi|954619630|gb|KRZ95300.1|	Trichinella sp. T8	1e-07	92.59	35	231
Refgene19201_i0_length_498	PREDICTED: LRP2-binding protein	gi|390336185|ref|XP_797245.3|	Strongylocentrotus purpuratus	1e-34	43.64	99	498
Refgene8750_i1_length_1353	PREDICTED: bile acid receptor	gi|780003409|ref|XP_011683381.1|	Strongylocentrotus purpuratus	9e-48	41.92	72	1353
Refgene5191_i2_length_231	PREDICTED: phenylalanine--tRNA ligase beta subunit	gi|780043040|ref|XP_011668388.1|	Strongylocentrotus purpuratus	4e-22	81.13	69	231
Refgene47493_i0_length_219	PREDICTED: mucin-21-like	gi|291228420|ref|XP_002734177.1|	Saccoglossus kowalevskii	2e-18	58.57	96	219
Refgene7646_i0_length_1485	uncharacterized protein LOC110977172	gi|1229148600|ref|XP_022086748.1|	Acanthaster planci	2e-44	33.72	66	1485
Refgene11716_i0_length_1053	PREDICTED: neuropeptide Y receptor type 1-like	gi|780074878|ref|XP_011672037.1|	Strongylocentrotus purpuratus	1e-32	27.21	84	1053
Refgene4491_i0_length_885	ATP-binding cassette sub-family D member 3-like isoform X3	gi|1229149563|ref|XP_022087265.1|	Acanthaster planci	1e-152	84.55	83	885
Refgene8071_i0_length_1434	PREDICTED: uncharacterized protein LOC580966 isoform X1	gi|72007219|ref|XP_786084.1|	Strongylocentrotus purpuratus	1e-81	37.99	93	1434
Refgene18105_i0_length_552	echinoidin-like	gi|1229169341|ref|XP_022097897.1|	Acanthaster planci	6e-16	31.28	90	552
Refgene4436_i3_length_324	unnamed protein product, partial	gi|641950772|emb|CDR08879.1|	Oncorhynchus mykiss	5e-12	49.28	64	324
Refgene4436_i3_length_324	SJCHGC03019 protein, partial	gi|76155544|gb|AAX26836.2|	Schistosoma japonicum	1e-11	49.28	64	324
Refgene1823_i1_length_3243	PREDICTED: RNA-directed DNA polymerase from mobile element jockey-like, partial	gi|1110904235|ref|XP_019208447.1|	Oreochromis niloticus	2e-172	36.81	87	3243
Refgene3853_i2_length_804	macrophage-stimulating protein receptor-like	gi|1229189474|ref|XP_022108599.1|	Acanthaster planci	3e-08	28.49	61	804
Refgene3735_i0_length_2269	PREDICTED: activating signal cointegrator 1 complex subunit 2	gi|390359882|ref|XP_794144.3|	Strongylocentrotus purpuratus	0.0	46.79	84	2269
Refgene3449_i0_length_2367	uncharacterized protein LOC110983065	gi|1229168933|ref|XP_022097670.1|	Acanthaster planci	1e-107	35.15	93	2367
Refgene2881_i0_length_1899	glutamine-rich protein 2-like isoform X2	gi|1229153512|ref|XP_022089393.1|	Acanthaster planci	4e-176	49.76	95	1899
Refgene37249_i0_length_249	cyclin B	gi|1057457976|gb|AOE23896.1|	Apostichopus japonicus	3e-10	100.00	39	249
Refgene7033_i2_length_426	PREDICTED: protein disulfide-isomerase A3	gi|1041128267|ref|XP_017288392.1|	Kryptolebias marmoratus	6e-45	66.10	80	426
Refgene26693_i0_length_318	hypothetical protein	gi|167522635|ref|XP_001745655.1|	Monosiga brevicollis MX1	2e-48	71.70	100	318
Refgene26693_i0_length_318	elongation factor 1 alpha long form	gi|16554296|gb|AAK27413.1|	Monosiga brevicollis	4e-48	71.70	100	318
Refgene4319_i1_length_2091	cell cycle checkpoint protein RAD17-like isoform X1	gi|1229168028|ref|XP_022097185.1|	Acanthaster planci	0.0	46.67	93	2091
Refgene33046_i0_length_267	ribosomal protein rps21	gi|238683727|gb|ACR54142.1|	Palaemon varians	4e-34	70.24	94	267
Refgene5962_i0_length_1725	PREDICTED: general transcription factor IIH subunit 1	gi|780025919|ref|XP_011665975.1|	Strongylocentrotus purpuratus	0.0	57.42	99	1725
Refgene11897_i2_length_560	PREDICTED: nicotinamide/nicotinic acid mononucleotide adenylyltransferase 1 isoform X3	gi|390336005|ref|XP_783084.3|	Strongylocentrotus purpuratus	4e-51	73.50	62	560
Refgene15627_i0_length_716	PREDICTED: homeobox protein Hmx	gi|780131239|ref|XP_011679296.1|	Strongylocentrotus purpuratus	1e-26	58.56	41	716
Refgene8612_i0_length_1368	tubulin alpha-1C chain-like	gi|1229139430|ref|XP_022081803.1|	Acanthaster planci	0.0	89.68	96	1368
Refgene6621_i0_length_864	hypothetical protein H257_05523	gi|698791400|ref|XP_009828732.1|	Aphanomyces astaci	3e-23	41.18	52	864
Refgene6621_i0_length_864	secreted protein with signal peptide and 12 KAZAL repeats and a mucin-like stretch of threonines	gi|66357506|ref|XP_625931.1|	Cryptosporidium parvum Iowa II	3e-19	36.55	80	864
Refgene18836_i0_length_516	S-adenosyl-L-methionine synthetase	gi|384979219|gb|AFI38954.1|	Fragaria x ananassa	5e-81	97.89	83	516
Refgene213_i0_length_7191	myomegalin-like isoform X3	gi|1229152785|ref|XP_022089009.1|	Acanthaster planci	0.0	38.23	99	7191
Refgene48967_i0_length_216	60S ribosomal protein L28	gi|734546822|gb|KHN75269.1|	Toxocara canis	2e-20	66.67	92	216
Refgene27310_i0_length_312	molecular chaperone HtpG	gi|494434600|ref|WP_007227879.1|	marine gamma proteobacterium HTCC2148	4e-26	80.30	63	312
Refgene30922_i0_length_282	uncharacterized protein LOC110989417	gi|1229191133|ref|XP_022109480.1|	Acanthaster planci	3e-13	53.09	85	282
Refgene3989_i0_length_2184	variable lymphocyte receptor A diversity region	gi|685874311|gb|AIP87048.1|	Apostichopus japonicus	5e-31	31.79	41	2184
Refgene11621_i0_length_1065	presenilins-associated rhomboid-like protein, mitochondrial	gi|1229151146|ref|XP_022088121.1|	Acanthaster planci	3e-137	65.22	84	1065
Refgene10866_i0_length_1134	PREDICTED: T-cell acute lymphocytic leukemia protein 1 isoform X2	gi|823430944|ref|XP_012422375.1|	Odobenus rosmarus divergens	9e-25	49.61	34	1134
Refgene12097_i0_length_1019	PREDICTED: glycoprotein 3-alpha-L-fucosyltransferase A-like	gi|390367525|ref|XP_003731272.1|	Strongylocentrotus purpuratus	1e-38	41.54	57	1019
Refgene13702_i0_length_879	hypothetical protein BRAFLDRAFT_275793	gi|260831184|ref|XP_002610539.1|	Branchiostoma floridae	4e-67	51.74	77	879
Refgene13702_i0_length_879	PREDICTED: thioredoxin-related transmembrane protein 1-like isoform X1	gi|1126189488|ref|XP_019627609.1|	Branchiostoma belcheri	2e-66	50.21	80	879
Refgene7797_i0_length_1470	interleukin-18 receptor 1-like isoform X1	gi|1229161781|ref|XP_022093829.1|	Acanthaster planci	1e-45	30.24	81	1470
Refgene30201_i0_length_285	molecular chaperone DnaK	gi|1214001055|ref|WP_088713661.1|	Pacificimonas flava	9e-27	60.00	100	285
Refgene46856_i0_length_219	PREDICTED: uncharacterized protein K02A2.6-like	gi|291236763|ref|XP_002738307.1|	Saccoglossus kowalevskii	6e-15	50.00	100	219
Refgene46856_i0_length_219	Transposon Ty3-I Gag-Pol polyprotein	gi|999974834|gb|KXJ14008.1|	Exaiptasia pallida	5e-11	52.46	84	219
Refgene28605_i0_length_300	PREDICTED: uncharacterized protein LOC105342024	gi|1139827432|ref|XP_019928392.1|	Crassostrea gigas	1e-11	38.14	97	300
Refgene28605_i0_length_300	PREDICTED: LOW QUALITY PROTEIN: protein SCAF8	gi|946622141|ref|XP_014425009.1|	Pelodiscus sinensis	1e-08	39.00	100	300
Refgene30709_i0_length_282	Prothrombin, partial	gi|999988946|gb|KXJ28010.1|	Exaiptasia pallida	1e-11	48.53	70	282
Refgene3504_i0_length_2346	P-selectin-like	gi|1242749429|ref|XP_022313440.1|	Crassostrea virginica	4e-17	33.72	27	2346
Refgene7641_i0_length_1485	mitochondrial-processing peptidase subunit beta-like	gi|1229165725|ref|XP_022095958.1|	Acanthaster planci	0.0	81.54	97	1485
Refgene5841_i1_length_1746	PREDICTED: cell division control protein 45 homolog	gi|115657931|ref|XP_001180929.1|	Strongylocentrotus purpuratus	0.0	65.78	97	1746
Refgene15633_i1_length_351	deleted in malignant brain tumors 1 protein-like	gi|1229192920|ref|XP_022110410.1|	Acanthaster planci	1e-22	68.49	62	351
Refgene36776_i0_length_249	peptidyl-dipeptidase	gi|652546908|ref|WP_026940570.1|	Hellea balneolensis	1e-19	63.64	80	249
Refgene4398_i0_length_2070	PREDICTED: interferon regulatory factor 2-binding protein-like	gi|72008255|ref|XP_784488.1|	Strongylocentrotus purpuratus	8e-168	51.52	97	2070
Refgene6658_i0_length_1617	glucosylceramidase-like	gi|1229184987|ref|XP_022106202.1|	Acanthaster planci	5e-178	53.51	92	1617
Refgene3141_i1_length_1563	PREDICTED: uncharacterized protein LOC105441448	gi|780064963|ref|XP_011670862.1|	Strongylocentrotus purpuratus	7e-180	59.45	83	1563
Refgene3141_i1_length_1563	Circumsporozoite protein	gi|999969565|gb|KXJ08739.1|	Exaiptasia pallida	4e-161	54.65	84	1563
Refgene5502_i1_length_1464	rho GTPase-activating protein 19-like isoform X1	gi|1229146420|ref|XP_022085575.1|	Acanthaster planci	3e-124	53.85	76	1464
Refgene5008_i0_length_1902	tRNA-splicing endonuclease subunit Sen2-like	gi|1229142218|ref|XP_022083311.1|	Acanthaster planci	5e-55	36.63	71	1902
Refgene14032_i1_length_850	dehydrogenase/reductase SDR family member 4-like	gi|1207937057|ref|XP_021358032.1|	Mizuhopecten yessoensis	4e-75	50.20	89	850
Refgene16313_i0_length_669	tropomyosin-like isoform X1	gi|1229188854|ref|XP_022108262.1|	Acanthaster planci	2e-19	41.04	60	669
Refgene16163_i0_length_678	PREDICTED: gamma-tubulin complex component 6	gi|1111116751|ref|XP_019301906.1|	Panthera pardus	4e-13	25.11	85	678
Refgene5378_i0_length_1830	NACHT, LRR and PYD domains-containing protein 3-like	gi|1229180204|ref|XP_022103634.1|	Acanthaster planci	7e-08	29.65	30	1830
Refgene42455_i0_length_231	PREDICTED: zinc finger MYM-type protein 1-like	gi|961888498|ref|XP_014852749.1|	Poecilia mexicana	9e-14	52.86	91	231
Refgene53960_i0_length_207	PREDICTED: 3-methyl-2-oxobutanoate dehydrogenase [lipoamide] kinase, mitochondrial isoform X3	gi|780072186|ref|XP_011671729.1|	Strongylocentrotus purpuratus	3e-31	83.82	99	207
Refgene17836_i0_length_570	PREDICTED: NEDD8-conjugating enzyme Ubc12-like	gi|291231850|ref|XP_002735867.1|	Saccoglossus kowalevskii	6e-110	84.78	97	570
Refgene30795_i0_length_282	PREDICTED: uncharacterized protein LOC105889775, partial	gi|831280267|ref|XP_012671156.1|	Clupea harengus	3e-09	50.00	60	282
Refgene30795_i0_length_282	PREDICTED: activated CDC42 kinase 1-like	gi|736157277|ref|XP_010775801.1|	Notothenia coriiceps	7e-08	48.28	62	282
Refgene22533_i0_length_387	type A-1 chloramphenicol O-acetyltransferase	gi|488139337|ref|WP_002210545.1|	Photobacterium damselae	1e-38	59.84	95	387
Refgene36920_i0_length_249	uncharacterized protein LOC110439604 isoform X2	gi|1207174371|ref|XP_021331403.1|	Danio rerio	2e-23	60.00	96	249
Refgene6548_i0_length_1629	AP-5 complex subunit mu-1-like	gi|1229147366|ref|XP_022086090.1|	Acanthaster planci	4e-136	42.13	94	1629
Refgene33117_i0_length_267	30s ribosomal protein S10P, related	gi|401397903|ref|XP_003880166.1|	Neospora caninum Liverpool	6e-17	50.00	85	267
Refgene48006_i0_length_219	putative uncharacterized protein	gi|769338837|dbj|GAN38882.1|	Lactobacillus paracasei NRIC 1917	7e-20	77.78	74	219
Refgene9912_i0_length_402	PREDICTED: cathepsin D	gi|597773809|ref|XP_007250635.1|	Astyanax mexicanus	3e-32	61.63	64	402
Refgene14993_i2_length_504	unnamed protein product	gi|642090651|emb|CDQ82036.1|	Oncorhynchus mykiss	5e-09	40.28	43	504
Refgene14993_i2_length_504	PREDICTED: BMP-binding endothelial regulator protein isoform X1	gi|126336105|ref|XP_001365037.1|	Monodelphis domestica	8e-09	40.28	43	504
Refgene4561_i2_length_1869	phosphatidylinositol-binding clathrin assembly protein LAP-like isoform X8	gi|1229180054|ref|XP_022103554.1|	Acanthaster planci	7e-156	72.39	79	1869
Refgene4249_i0_length_2109	nose resistant to fluoxetine protein 6-like	gi|1229163129|ref|XP_022094565.1|	Acanthaster planci	3e-155	41.15	98	2109
Refgene23313_i0_length_369	PREDICTED: uncharacterized protein LOC109139790	gi|1108947686|ref|XP_019120011.1|	Larimichthys crocea	2e-08	31.93	89	369
Refgene3155_i0_length_2492	PREDICTED: digestive organ expansion factor homolog	gi|291231295|ref|XP_002735601.1|	Saccoglossus kowalevskii	0.0	52.83	67	2492
Refgene35991_i0_length_252	lysyl oxidase homolog 4-like isoform X2	gi|1229157714|ref|XP_022091652.1|	Acanthaster planci	6e-28	61.90	100	252
Refgene8435_i0_length_1389	PREDICTED: uncharacterized protein LOC109195011	gi|1110906538|ref|XP_019201938.1|	Oreochromis niloticus	4e-86	60.41	53	1389
Refgene8435_i0_length_1389	Retrovirus-related Pol polyprotein from transposon opus	gi|999969849|gb|KXJ09023.1|	Exaiptasia pallida	1e-82	44.53	85	1389
Refgene58422_i0_length_201	transcription factor E(Y)2, putative	gi|241637009|ref|XP_002410674.1|	Ixodes scapularis	1e-11	52.63	85	201
Refgene106_i9_length_774	PREDICTED: collagen alpha-1(I) chain	gi|780097316|ref|XP_011674792.1|	Strongylocentrotus purpuratus	1e-48	50.57	67	774
Refgene3871_i0_length_2223	PREDICTED: sec1 family domain-containing protein 2	gi|390334526|ref|XP_783509.2|	Strongylocentrotus purpuratus	4e-172	44.21	89	2223
Refgene3413_i1_length_2380	PREDICTED: 25S rRNA (cytosine-C(5))-methyltransferase nop2	gi|780189669|ref|XP_011663216.1|	Strongylocentrotus purpuratus	0.0	69.79	54	2380
Refgene39743_i0_length_240	Uncharacterised protein	gi|1052856912|emb|SCJ85354.1|	uncultured Ruminococcus sp.	6e-18	64.56	99	240
Refgene2147_i7_length_216	RTJK, partial	gi|1178008755|gb|ORD93263.1|	Enterospora canceri	5e-13	66.00	69	216
Refgene53518_i0_length_207	40S ribosomal protein S17-like	gi|1211376863|ref|XP_021463625.1|	Oncorhynchus mykiss	4e-37	92.86	100	207
Refgene12806_i1_length_348	PREDICTED: microtubule-associated protein RP/EB family member 1-like	gi|1005434900|ref|XP_015754953.1|	Acropora digitifera	1e-15	74.51	44	348
Refgene4757_i0_length_1974	7SK snRNA methylphosphate capping enzyme-like	gi|1229155163|ref|XP_022090265.1|	Acanthaster planci	6e-132	50.53	71	1974
Refgene1791_i0_length_3270	ATP-binding cassette sub-family C member 9-like	gi|1229138932|ref|XP_022081543.1|	Acanthaster planci	0.0	34.67	99	3270
Refgene13654_i0_length_882	PREDICTED: meiotic recombination protein REC8 homolog, partial	gi|780017110|ref|XP_011664573.1|	Strongylocentrotus purpuratus	4e-25	31.99	89	882
Refgene12492_i0_length_432	PREDICTED: uncharacterized protein LOC109139248	gi|1108880277|ref|XP_019117604.1|	Larimichthys crocea	7e-07	31.86	75	432
Refgene19631_i0_length_402	PREDICTED: iron-sulfur cluster assembly 2 homolog, mitochondrial-like	gi|1059227975|ref|XP_017759478.1|	Eufriesea mexicana	2e-13	53.85	49	402
Refgene41695_i0_length_234	PREDICTED: uncharacterized protein LOC105445394	gi|780130477|ref|XP_011679211.1|	Strongylocentrotus purpuratus	2e-16	55.56	92	234
Refgene23817_i0_length_360	hypothetical protein PFICI_09321	gi|630027286|ref|XP_007836093.1|	Pestalotiopsis fici W106-1	2e-08	36.36	55	360
Refgene23817_i0_length_360	PREDICTED: PHD finger protein ING1-like	gi|356575180|ref|XP_003555720.1|	Glycine max	9e-09	35.56	75	360
Refgene10909_i0_length_1131	PREDICTED: neuromedin-B receptor-like isoform X2	gi|780075503|ref|XP_011672130.1|	Strongylocentrotus purpuratus	3e-82	45.79	84	1131
Refgene29378_i0_length_291	PREDICTED: uncharacterized protein LOC106633174, partial	gi|930734367|ref|XP_014188828.1|	Haplochromis burtoni	2e-10	33.68	98	291
Refgene29378_i0_length_291	PREDICTED: RNA-directed DNA polymerase from mobile element jockey-like	gi|1110927395|ref|XP_019206785.1|	Oreochromis niloticus	6e-08	34.74	98	291
Refgene7310_i0_length_1530	PREDICTED: zinc finger protein 208-like, partial	gi|975094301|ref|XP_015261972.1|	Gekko japonicus	0.0	59.41	100	1530
Refgene37746_i0_length_246	PREDICTED: protein unc-45 homolog B	gi|762080764|ref|XP_011418824.1|	Crassostrea gigas	3e-18	52.44	100	246
Refgene8521_i0_length_1379	hypothetical protein	gi|765298080|ref|WP_044625787.1|	Tamlana nanhaiensis	2e-20	32.56	46	1379
Refgene8521_i0_length_1379	sulfotransferase	gi|746614744|ref|WP_039640830.1|	Campylobacter lari	1e-13	30.29	44	1379
Refgene12093_i0_length_1020	cathepsin O-like	gi|1229148079|ref|XP_022086465.1|	Acanthaster planci	1e-106	48.36	95	1020
Refgene10987_i0_length_1122	uncharacterized protein LOC110984021	gi|1229172338|ref|XP_022099497.1|	Acanthaster planci	2e-15	25.85	78	1122
Refgene10987_i0_length_1122	PREDICTED: arylamine N-acetyltransferase, pineal gland isozyme NAT-3-like	gi|919021860|ref|XP_013394785.1|	Lingula anatina	1e-09	30.63	43	1122
Refgene1077_i0_length_1254	PREDICTED: protein starmaker, partial	gi|780068784|ref|XP_799827.4|	Strongylocentrotus purpuratus	3e-14	39.26	32	1254
Refgene28428_i0_length_300	PREDICTED: phospholipase A1-IIgamma-like	gi|658040001|ref|XP_008355592.1|	Malus domestica	5e-20	48.48	98	300
Refgene8625_i0_length_1365	PREDICTED: PH domain-containing protein DDB_G0275795-like	gi|72012570|ref|XP_784443.1|	Strongylocentrotus purpuratus	1e-48	59.40	29	1365
Refgene53606_i0_length_207	rho-related GTP-binding protein RhoV	gi|1195708169|ref|XP_021011944.1|	Mus caroli	4e-08	57.45	61	207
Refgene26467_i0_length_321	putative pectinacetylesterase family protein	gi|1191680082|gb|OTG32045.1|	Helianthus annuus	3e-67	93.46	100	321
Refgene7391_i0_length_1521	uncharacterized protein LOC110984678	gi|1229174711|ref|XP_022100783.1|	Acanthaster planci	4e-68	31.19	97	1521
Refgene460_i0_length_5616	uncharacterized protein LOC110980487 isoform X2	gi|1229129742|ref|XP_022092901.1|	Acanthaster planci	8e-79	35.37	36	5616
Refgene10899_i0_length_1131	vascular endothelial growth factor receptor, partial	gi|381341444|dbj|BAL73081.1|	Patiria pectinifera	8e-97	60.08	68	1131
Refgene7528_i0_length_1503	PREDICTED: N-acetyllactosaminide beta-1,6-N-acetylglucosaminyl-transferase, isoform C-like	gi|390357715|ref|XP_003729082.1|	Strongylocentrotus purpuratus	2e-179	60.76	79	1503
Refgene1014_i0_length_4143	PREDICTED: multidrug resistance-associated protein 5 isoform X1	gi|390339222|ref|XP_789376.3|	Strongylocentrotus purpuratus	0.0	46.60	98	4143
Refgene1788_i0_length_3270	inositol polyphosphate 5-phosphatase OCRL-1-like isoform X1	gi|1229174106|ref|XP_022100454.1|	Acanthaster planci	0.0	61.16	81	3270
Refgene54162_i0_length_207	hypothetical protein PBRA_003946	gi|857978942|emb|CEO95180.1|	Plasmodiophora brassicae	9e-11	40.58	100	207
Refgene54162_i0_length_207	Physaropepsin	gi|1013936679|gb|KYQ90377.1|	Dictyostelium lacteum	5e-07	35.29	99	207
Refgene5090_i0_length_1888	uncharacterized protein LOC110977757	gi|1229150679|ref|XP_022087872.1|	Acanthaster planci	0.0	54.07	96	1888
Refgene5090_i0_length_1888	PREDICTED: exoenzymes regulatory protein AepA-like	gi|1005440261|ref|XP_015757463.1|	Acropora digitifera	0.0	47.39	97	1888
Refgene6131_i3_length_1698	Ryncolin-1	gi|999970084|gb|KXJ09258.1|	Exaiptasia pallida	6e-70	35.88	82	1698
Refgene14570_i0_length_804	MAM and LDL-receptor class A domain-containing protein 1-like	gi|1191052244|ref|XP_020903997.1|	Exaiptasia pallida	2e-43	45.49	88	804
Refgene2914_i0_length_351	PREDICTED: splicing factor 3A subunit 1	gi|928028564|ref|XP_013862647.1|	Austrofundulus limnaeus	3e-10	79.07	35	351
Refgene13062_i0_length_936	PREDICTED: uncharacterized protein LOC593349	gi|780051134|ref|XP_011669195.1|	Strongylocentrotus purpuratus	6e-24	38.89	60	936
Refgene13062_i0_length_936	membrane-spanning 4-domains subfamily A member 8-like	gi|1229157770|ref|XP_022091683.1|	Acanthaster planci	1e-17	31.18	60	936
Refgene11933_i0_length_1035	prostaglandin reductase 1-like isoform X1	gi|1229140783|ref|XP_022082530.1|	Acanthaster planci	1e-102	52.11	96	1035
Refgene8972_i0_length_1326	hypothetical protein BRAFLDRAFT_93787	gi|260836847|ref|XP_002613417.1|	Branchiostoma floridae	2e-137	49.51	90	1326
Refgene8972_i0_length_1326	LOW QUALITY PROTEIN: lanC-like protein 1	gi|1190428236|ref|XP_020864366.1|	Phascolarctos cinereus	1e-136	50.25	90	1326
Refgene19632_i1_length_390	uncharacterized protein LOC108179115	gi|1207117982|ref|XP_017206629.2|	Danio rerio	2e-21	48.96	72	390
Refgene4996_i0_length_1911	PREDICTED: glucuronokinase 1-like	gi|1126191309|ref|XP_019628603.1|	Branchiostoma belcheri	0.0	69.39	96	1911
Refgene3562_i0_length_2328	PREDICTED: denticleless protein homolog isoform X1	gi|390338216|ref|XP_789660.3|	Strongylocentrotus purpuratus	4e-106	40.87	65	2328
Refgene1178_i0_length_3900	echinoderm microtubule-associated protein-like 1 isoform X1	gi|1229155571|ref|XP_022090491.1|	Acanthaster planci	0.0	48.67	95	3900
Refgene19937_i0_length_465	PREDICTED: microtubule-associated proteins 1A/1B light chain 3C	gi|780064720|ref|XP_011670840.1|	Strongylocentrotus purpuratus	5e-75	85.82	85	465
Refgene16640_i0_length_645	PREDICTED: splicing factor 3B subunit 3	gi|1143411919|ref|XP_019960150.1|	Paralichthys olivaceus	2e-141	95.35	100	645
Refgene20847_i0_length_432	MULTISPECIES: IS630 family transposase	gi|502746538|ref|WP_012981522.1|	Thioalkalivibrio	2e-41	70.19	72	432
Refgene42547_i0_length_231	tetratricopeptide repeat protein 39B-like, partial	gi|1168947282|ref|XP_020516881.1|	Labrus bergylta	3e-23	91.67	62	231
Refgene14140_i0_length_840	DNA-directed RNA polymerase II subunit RPB3-like	gi|1229158651|ref|XP_022092161.1|	Acanthaster planci	3e-150	71.94	99	840
Refgene3626_i0_length_2304	NADPH oxidase 5-like	gi|1229174255|ref|XP_022100536.1|	Acanthaster planci	0.0	42.08	97	2304
Refgene5760_i0_length_936	organic cation transporter protein-like	gi|1229190546|ref|XP_022109164.1|	Acanthaster planci	5e-40	38.08	74	936
Refgene4705_i1_length_1407	sushi, von Willebrand factor type A, EGF and pentraxin domain-containing protein 1-like isoform X2	gi|1229177705|ref|XP_022102301.1|	Acanthaster planci	2e-40	32.31	67	1407
Refgene18137_i0_length_555	type I secretion system permease/ATPase	gi|654376424|ref|WP_027855550.1|	Marinobacterium litorale	3e-58	54.86	95	555
Refgene37609_i0_length_246	serine/threonine protein phosphatase 2a regulatory subunit A	gi|353259711|gb|AEQ75494.1|	Rosa multiflora	2e-48	97.53	99	246
Refgene25199_i0_length_339	involucrin-like	gi|1229875120|ref|XP_022166998.1|	Myzus persicae	7e-33	59.09	96	339
Refgene41433_i0_length_234	PREDICTED: zinc finger MYM-type protein 1-like	gi|957838773|ref|XP_014669630.1|	Priapulus caudatus	7e-11	53.49	81	234
Refgene11381_i0_length_1086	UDP-D-xylose:L-fucose alpha-1,3-D-xylosyltransferase 3-like, partial	gi|1229144595|ref|XP_022084582.1|	Acanthaster planci	2e-40	35.58	72	1086
Refgene9231_i0_length_315	protein SDE2 homolog	gi|210147417|ref|NP_001017752.2|	Danio rerio	1e-12	73.91	44	315
Refgene53258_i0_length_207	TonB-dependent siderophore receptor	gi|499789347|ref|WP_011470081.1|	Saccharophagus degradans	5e-09	46.55	84	207
Refgene4417_i0_length_2064	neuroligin-3-like isoform X4	gi|1211239963|ref|XP_021473937.1|	Oncorhynchus mykiss	3e-62	30.31	77	2064
Refgene561_i1_length_1212	dual oxidase 1 precursor	gi|185136267|ref|NP_001118237.1|	Strongylocentrotus purpuratus	0.0	79.67	89	1212
Refgene15059_i1_length_765	PREDICTED: uncharacterized protein LOC105446392	gi|780001955|ref|XP_011681457.1|	Strongylocentrotus purpuratus	3e-51	41.70	89	765
Refgene6039_i2_length_372	PREDICTED: ficolin-2	gi|946781367|ref|XP_014401529.1|	Myotis brandtii	5e-18	44.86	81	372
Refgene57811_i0_length_201	ABC transporter permease	gi|1169104031|ref|WP_080456657.1|	Roseovarius sp. A-2	5e-19	70.49	91	201
Refgene13586_i0_length_888	ankyrin repeat family A protein 2-like	gi|1229174812|ref|XP_022100837.1|	Acanthaster planci	1e-64	46.64	98	888
Refgene21200_i0_length_423	NLRP3	gi|1235720455|gb|ASU91533.1|	Apostichopus japonicus	2e-40	55.32	100	423
Refgene16736_i0_length_639	COMM domain-containing protein 9-like	gi|1229141373|ref|XP_022082846.1|	Acanthaster planci	3e-79	59.79	91	639
Refgene8237_i0_length_1413	dipeptidyl peptidase 1-like isoform X1	gi|1229180931|ref|XP_022104024.1|	Acanthaster planci	0.0	59.87	96	1413
Refgene4919_i0_length_1931	deleted in malignant brain tumors 1 protein-like	gi|1207170680|ref|XP_021330466.1|	Danio rerio	4e-108	42.51	76	1931
Refgene27456_i1_length_312	PREDICTED: zinc finger CCHC domain-containing protein 24 isoform X3	gi|1121931957|ref|XP_019481577.1|	Hipposideros armiger	2e-40	67.74	89	312
Refgene15914_i0_length_696	PREDICTED: LOW QUALITY PROTEIN: uncharacterized protein LOC585963	gi|780135334|ref|XP_011679887.1|	Strongylocentrotus purpuratus	2e-65	52.44	100	696
Refgene15914_i0_length_696	Cytadherence high molecular weight protein 2	gi|405972103|gb|EKC36890.1|	Crassostrea gigas	9e-54	51.52	100	696
Refgene3278_i0_length_2439	anaphase-promoting complex subunit 4-like, partial	gi|1229146303|ref|XP_022085511.1|	Acanthaster planci	0.0	46.32	96	2439
Refgene16023_i0_length_687	hypothetical protein AXG93_2779s1090	gi|1026767236|gb|OAE27561.1|	Marchantia polymorpha subsp. ruderalis	1e-34	39.34	73	687
Refgene16023_i0_length_687	60S ribosomal protein L4	gi|146170339|ref|XP_001017488.2|	Tetrahymena thermophila SB210	6e-34	42.94	74	687
Refgene2972_i0_length_2566	uncharacterized protein LOC110988318	gi|1229187198|ref|XP_022107380.1|	Acanthaster planci	3e-39	48.50	19	2566
Refgene19102_i0_length_387	PREDICTED: 40S ribosomal protein S19	gi|780171789|ref|XP_011660676.1|	Strongylocentrotus purpuratus	4e-45	70.48	78	387
Refgene46403_i0_length_222	flavoprotein	gi|494436697|ref|WP_007229976.1|	marine gamma proteobacterium HTCC2148	2e-31	78.38	100	222
Refgene7359_i1_length_1527	PREDICTED: feline leukemia virus subgroup C receptor-related protein 2	gi|115749049|ref|XP_791288.2|	Strongylocentrotus purpuratus	0.0	61.66	90	1527
Refgene9500_i0_length_1269	chondroadherin-like protein isoform X2	gi|1229191345|ref|XP_022109587.1|	Acanthaster planci	1e-33	31.63	75	1269
Refgene1465_i4_length_2334	mediator of RNA polymerase II transcription subunit 25-like isoform X2	gi|1229185390|ref|XP_022106421.1|	Acanthaster planci	1e-27	40.27	19	2334
Refgene7957_i1_length_1449	ribosomal protein S6 kinase beta-1-like isoform X2	gi|1229193086|ref|XP_022110504.1|	Acanthaster planci	0.0	74.94	91	1449
Refgene837_i0_length_4470	PREDICTED: DNA polymerase alpha catalytic subunit	gi|780170667|ref|XP_011660500.1|	Strongylocentrotus purpuratus	0.0	57.96	98	4470
Refgene42604_i0_length_231	PREDICTED: uncharacterized protein LOC109345772	gi|1117502434|ref|XP_019440507.1|	Lupinus angustifolius	1e-08	43.24	95	231
Refgene42604_i0_length_231	unknown	gi|118489113|gb|ABK96363.1|	Populus trichocarpa x Populus deltoides	2e-07	44.59	95	231
Refgene10280_i0_length_1188	malate dehydrogenase	gi|568252804|gb|ETN62069.1|	Anopheles darlingi	5e-132	54.99	88	1188
Refgene6826_i0_length_1590	PREDICTED: WD repeat-containing protein 13	gi|780041284|ref|XP_011668122.1|	Strongylocentrotus purpuratus	0.0	69.78	86	1590
Refgene45539_i0_length_222	restriction endonuclease	gi|1063847119|gb|ODS24044.1|	Candidatus Endobugula sertula	8e-24	59.15	96	222
Refgene12340_i0_length_999	ribosomal protein L2	gi|566170865|ref|XP_006383123.1|	Populus trichocarpa	7e-157	88.31	74	999
Refgene11331_i0_length_1092	transmembrane protein 68-like	gi|1229129654|ref|XP_022092396.1|	Acanthaster planci	4e-120	61.42	73	1092
Refgene17907_i0_length_567	PREDICTED: uncharacterized protein LOC106632593, partial	gi|930772389|ref|XP_014186242.1|	Haplochromis burtoni	2e-20	35.29	72	567
Refgene10784_i1_length_1143	PREDICTED: TRAF3-interacting protein 1-like isoform X3	gi|1129902011|ref|XP_019719484.1|	Hippocampus comes	1e-50	67.44	34	1143
Refgene16395_i0_length_657	PREDICTED: tyrosine-protein kinase receptor Tie-2-like	gi|780186557|ref|XP_011662773.1|	Strongylocentrotus purpuratus	2e-49	52.08	90	657
Refgene15109_i0_length_759	transmembrane protein 47-like	gi|1229155305|ref|XP_022090345.1|	Acanthaster planci	3e-40	47.37	75	759
Refgene234_i7_length_291	receptor-type tyrosine-protein phosphatase T-like	gi|1242853821|ref|XP_022308467.1|	Crassostrea virginica	5e-16	51.39	74	291
Refgene31401_i0_length_279	PREDICTED: uncharacterized protein LOC107399711	gi|1008797464|ref|XP_015844021.1|	Peromyscus maniculatus bairdii	3e-10	41.56	83	279
Refgene34893_i0_length_258	ClpB	gi|514690480|ref|XP_004992814.1|	Salpingoeca rosetta	1e-41	83.72	100	258
Refgene17286_i0_length_603	PREDICTED: uncharacterized protein LOC105447183	gi|780003299|ref|XP_011683244.1|	Strongylocentrotus purpuratus	6e-49	50.57	86	603
Refgene2009_i0_length_3112	ubiquitin carboxyl-terminal hydrolase 19-like	gi|1229138660|ref|XP_022081402.1|	Acanthaster planci	0.0	52.32	88	3112
Refgene7839_i0_length_1464	sialidase-3-like	gi|1229170344|ref|XP_022098439.1|	Acanthaster planci	5e-63	35.93	82	1464
Refgene15356_i0_length_738	neogenin-like, partial	gi|1238884303|ref|XP_022254822.1|	Limulus polyphemus	2e-25	36.72	72	738
Refgene3009_i0_length_2552	serine/arginine repetitive matrix protein 1-like	gi|1229168943|ref|XP_022097676.1|	Acanthaster planci	2e-15	43.34	34	2552
Refgene10102_i0_length_1203	probable palmitoyltransferase ZDHHC16	gi|1229148225|ref|XP_022086544.1|	Acanthaster planci	1e-119	55.74	91	1203
Refgene2814_i0_length_2646	RecName: Full=97 kDa heat shock protein; AltName: Full=Heat shock protein 110	gi|2495362|sp|Q94738.1|HSP97_STRFN	no data	0.0	65.80	87	2646
Refgene6534_i0_length_1632	PREDICTED: T-complex protein 1 subunit beta-like	gi|908484042|ref|XP_013092975.1|	Biomphalaria glabrata	0.0	77.17	97	1632
Refgene8014_i0_length_1443	PREDICTED: glycoprotein 3-alpha-L-fucosyltransferase A-like	gi|780132387|ref|XP_011679465.1|	Strongylocentrotus purpuratus	2e-44	33.44	66	1443
Refgene2961_i0_length_2574	PREDICTED: zonadhesin-like	gi|780021986|ref|XP_011665249.1|	Strongylocentrotus purpuratus	3e-142	46.48	66	2574
Refgene1216_i0_length_1245	PREDICTED: neuronal cell adhesion molecule isoform X3	gi|780063565|ref|XP_011670705.1|	Strongylocentrotus purpuratus	2e-36	38.35	81	1245
Refgene11106_i0_length_1110	allatostatin-A receptor-like	gi|1229154956|ref|XP_022090155.1|	Acanthaster planci	5e-121	53.80	88	1110
Refgene7512_i7_length_1311	cell adhesion molecule 3-like	gi|1229190355|ref|XP_022109067.1|	Acanthaster planci	3e-07	26.81	57	1311
Refgene4881_i0_length_306	PREDICTED: very long-chain specific acyl-CoA dehydrogenase, mitochondrial-like isoform X2	gi|957822513|ref|XP_014681613.1|	Priapulus caudatus	7e-12	46.67	59	306
Refgene50159_i0_length_213	class I SAM-dependent rRNA methyltransferase	gi|494437593|ref|WP_007230872.1|	marine gamma proteobacterium HTCC2148	4e-22	65.67	94	213
Refgene12157_i0_length_1014	EamA/RhaT family transporter	gi|1180753072|ref|WP_084235395.1|	Papillibacter cinnamivorans	1e-07	26.74	51	1014
Refgene334_i0_length_1278	uncharacterized protein LOC110974776 isoform X2	gi|1229140421|ref|XP_022082334.1|	Acanthaster planci	3e-61	36.38	99	1278
Refgene334_i0_length_1278	mucin-2-like isoform X3	gi|1229140423|ref|XP_022082335.1|	Acanthaster planci	2e-60	36.25	99	1278
Refgene2441_i0_length_2829	PREDICTED: receptor-type tyrosine-protein phosphatase kappa	gi|780035460|ref|XP_011667317.1|	Strongylocentrotus purpuratus	1e-122	35.30	65	2829
Refgene12451_i0_length_983	PREDICTED: uncharacterized protein LOC100375713	gi|291226330|ref|XP_002733146.1|	Saccoglossus kowalevskii	3e-33	50.88	72	983
Refgene12451_i0_length_983	P2X purinoceptor 7-like	gi|1242853089|ref|XP_022308059.1|	Crassostrea virginica	5e-19	44.70	40	983
Refgene8038_i1_length_1440	Alx1, partial	gi|407025361|gb|AFS65547.1|	Apostichopus parvimensis	1e-92	95.54	33	1440
Refgene21513_i0_length_414	hypothetical protein AC249_AIPGENE26409	gi|999987695|gb|KXJ26806.1|	Exaiptasia pallida	5e-10	29.69	92	414
Refgene21513_i0_length_414	Werner syndrome ATP-dependent helicase-like	gi|999972302|gb|KXJ11476.1|	Exaiptasia pallida	1e-07	30.71	91	414
Refgene8300_i0_length_1404	2',3'-cyclic-nucleotide 3'-phosphodiesterase-like isoform X2	gi|1229131449|ref|XP_022102073.1|	Acanthaster planci	3e-44	29.74	83	1404
Refgene53643_i0_length_207	histidine ammonia-lyase	gi|1154346373|ref|WP_078651375.1|	Streptomyces xylophagus	4e-07	53.06	71	207
Refgene6737_i1_length_1596	PREDICTED: coiled-coil domain-containing protein 125 isoform X4	gi|390362085|ref|XP_003730071.1|	Strongylocentrotus purpuratus	3e-118	44.89	88	1596
Refgene20500_i0_length_447	cytochrome b5-like isoform X1	gi|1229168889|ref|XP_022097649.1|	Acanthaster planci	1e-46	61.72	84	447
Refgene6690_i0_length_1611	retinoblastoma-binding protein 5-like	gi|1229170516|ref|XP_022098531.1|	Acanthaster planci	0.0	77.71	94	1611
Refgene11973_i0_length_1029	PREDICTED: leucine carboxyl methyltransferase 1	gi|115610820|ref|XP_789594.2|	Strongylocentrotus purpuratus	3e-144	62.50	91	1029
Refgene3089_i0_length_2517	armadillo repeat-containing protein 3-like	gi|1229179503|ref|XP_022103270.1|	Acanthaster planci	0.0	66.82	99	2517
Refgene2523_i1_length_1068	PREDICTED: voltage dependent calcium channel L-type isoform X2	gi|780058821|ref|XP_011670128.1|	Strongylocentrotus purpuratus	1e-120	69.28	94	1068
Refgene6083_i0_length_1704	uncharacterized protein LOC110983836	gi|1229171609|ref|XP_022099107.1|	Acanthaster planci	8e-61	35.14	61	1704
Refgene21066_i0_length_426	uncharacterized protein LOC110985394	gi|1229177283|ref|XP_022102076.1|	Acanthaster planci	4e-55	74.38	85	426
Refgene3143_i0_length_2496	TBC1 domain family member 14-like	gi|1229148343|ref|XP_022086608.1|	Acanthaster planci	0.0	52.82	72	2496
Refgene7061_i2_length_567	cytochrome P450 20A1-like	gi|1229177733|ref|XP_022102314.1|	Acanthaster planci	1e-41	48.19	85	567
Refgene9545_i1_length_300	PREDICTED: tryptophan--tRNA ligase, cytoplasmic	gi|72004278|ref|XP_780428.1|	Strongylocentrotus purpuratus	3e-17	53.75	74	300
Refgene15422_i0_length_732	Notchless protein	gi|808859619|gb|KKF11725.1|	Larimichthys crocea	3e-25	41.51	81	732
Refgene20465_i0_length_447	PREDICTED: disintegrin and metalloproteinase domain-containing protein 30-like	gi|823397195|ref|XP_004380485.2|	Trichechus manatus latirostris	3e-08	32.41	92	447
Refgene31245_i0_length_279	conserved hypothetical protein	gi|749368396|emb|CEN43204.1|	Capnocytophaga canis	8e-09	35.29	73	279
Refgene31245_i0_length_279	PREDICTED: putative proline-rich protein 21, partial	gi|908502877|ref|XP_013062940.1|	Biomphalaria glabrata	5e-07	23.68	82	279
Refgene16122_i0_length_681	PREDICTED: uncharacterized protein C17orf62 homolog	gi|72114956|ref|XP_788217.1|	Strongylocentrotus purpuratus	2e-41	43.98	73	681
Refgene27355_i0_length_312	PREDICTED: ficolin-2-like	gi|1126213711|ref|XP_019640736.1|	Branchiostoma belcheri	4e-15	45.71	99	312
Refgene6879_i0_length_1188	pol-like protein	gi|34392569|dbj|BAC82615.1|	Danio rerio	1e-80	37.88	99	1188
Refgene50366_i0_length_213	elongation factor 1-alpha-like protein, partial	gi|948564409|gb|ALM88563.1|	Hartaetosiga gracilis	8e-27	98.04	72	213
Refgene25308_i0_length_336	receptor-type tyrosine-protein phosphatase T-like	gi|1011602099|gb|KYO40247.1|	Alligator mississippiensis	5e-07	30.58	94	336
Refgene1702_i0_length_3336	nipped-B-like protein B isoform X5	gi|1229178643|ref|XP_022102807.1|	Acanthaster planci	5e-32	54.81	18	3336
Refgene14589_i0_length_801	PREDICTED: MAP kinase-interacting serine/threonine-protein kinase 1-like	gi|961087498|ref|XP_014770787.1|	Octopus bimaculoides	6e-78	62.70	68	801
Refgene419_i1_length_5748	unconventional myosin-X-like isoform X4	gi|1229127982|ref|XP_022083606.1|	Acanthaster planci	0.0	60.14	90	5748
Refgene14945_i0_length_774	mediator of RNA polymerase II transcription subunit 8-like isoform X2	gi|1229176680|ref|XP_022101776.1|	Acanthaster planci	1e-59	44.80	95	774
Refgene17780_i0_length_575	60S ribosomal protein L18-like	gi|1229153534|ref|XP_022089402.1|	Acanthaster planci	1e-93	70.97	97	575
Refgene3646_i0_length_2298	LOW QUALITY PROTEIN: uncharacterized protein LOC110974603	gi|1229127691|ref|XP_022082075.1|	Acanthaster planci	1e-79	33.01	79	2298
Refgene3646_i0_length_2298	PREDICTED: macrophage mannose receptor 1	gi|780166308|ref|XP_011683809.1|	Strongylocentrotus purpuratus	5e-79	34.96	79	2298
Refgene3550_i0_length_2331	PREDICTED: zinc finger homeobox protein 3	gi|390334870|ref|XP_003724034.1|	Strongylocentrotus purpuratus	9e-85	44.62	52	2331
Refgene57388_i0_length_201	serine/threonine-protein kinase AFC2-like isoform X1	gi|1228799257|ref|XP_022034013.1|	Helianthus annuus	5e-28	80.56	96	201
Refgene30203_i0_length_285	chitinase-like protein 1	gi|1216258130|ref|XP_021613042.1|	Manihot esculenta	2e-30	68.54	94	285
Refgene20444_i0_length_447	DNA gyrase subunit A	gi|516543207|ref|WP_017930832.1|	Robiginitomaculum antarcticum	3e-72	78.52	100	447
Refgene4715_i1_length_693	myotubularin-related protein 2-like	gi|1229173933|ref|XP_022100361.1|	Acanthaster planci	1e-88	76.97	71	693
Refgene3203_i0_length_2472	glutamate-rich protein 6-like isoform X2	gi|1229150918|ref|XP_022087997.1|	Acanthaster planci	0.0	47.08	93	2472
Refgene1599_i1_length_3433	condensin complex subunit 2-like	gi|1229168935|ref|XP_022097671.1|	Acanthaster planci	0.0	55.76	44	3433
Refgene2873_i0_length_2619	PREDICTED: uncharacterized protein K02A2.6-like	gi|1101556109|ref|XP_018944007.1|	Cyprinus carpio	0.0	49.17	89	2619
Refgene7906_i1_length_285	adipocyte enhancer-binding protein 1-like, partial	gi|1160124486|ref|XP_020387581.1|	Rhincodon typus	2e-10	41.89	76	285
Refgene37831_i0_length_246	RNA binding S1 domain protein	gi|157848826|gb|ABV89325.1|	Shewanella pealeana ATCC 700345	2e-07	51.56	71	246
Refgene11420_i0_length_1080	cubilin-like isoform X2	gi|1229188161|ref|XP_022107899.1|	Acanthaster planci	4e-10	36.21	32	1080
Refgene34338_i0_length_261	PREDICTED: 60S ribosomal protein L4	gi|762095043|ref|XP_011430019.1|	Crassostrea gigas	2e-28	69.88	95	261
Refgene23235_i0_length_372	CLUMA_CG013171, isoform A	gi|1108470947|emb|CRK99868.1|	Clunio marinus	7e-24	51.76	69	372
Refgene8279_i0_length_1405	PREDICTED: uromodulin-like isoform X2	gi|1083303072|ref|XP_018600849.1|	Scleropages formosus	3e-38	42.79	45	1405
Refgene6839_i0_length_1587	PREDICTED: ATP-sensitive inward rectifier potassium channel 12-like	gi|72092287|ref|XP_789128.1|	Strongylocentrotus purpuratus	2e-158	56.37	79	1587
Refgene29169_i0_length_294	angiotensin-converting enzyme	gi|170047428|ref|XP_001851223.1|	Culex quinquefasciatus	2e-19	40.40	100	294
Refgene4496_i1_length_2046	U4/U6 small nuclear ribonucleoprotein Prp3-like	gi|1229139710|ref|XP_022081953.1|	Acanthaster planci	0.0	58.19	99	2046
Refgene30376_i0_length_285	hypothetical protein ABS38_06620	gi|1063956092|gb|ODS68455.1|	Acidovorax sp. SCN 68-22	1e-09	90.91	35	285
Refgene30376_i0_length_285	ABC transporter permease, partial	gi|496180992|ref|WP_008905499.1|	Acidovorax sp. NO-1	1e-09	90.91	35	285
Refgene2930_i0_length_2589	guanine nucleotide exchange protein SMCR8-like isoform X2	gi|1229174586|ref|XP_022100716.1|	Acanthaster planci	1e-152	35.98	96	2589
Refgene12159_i0_length_1013	predicted protein	gi|156392859|ref|XP_001636265.1|	Nematostella vectensis	5e-87	45.96	95	1013
Refgene12159_i0_length_1013	UDP-galactose/UDP-glucose transporter 7-like	gi|1191064193|ref|XP_020910501.1|	Exaiptasia pallida	2e-82	46.60	87	1013
Refgene1639_i0_length_3384	rap guanine nucleotide exchange factor 1-like isoform X2	gi|1229145526|ref|XP_022085082.1|	Acanthaster planci	0.0	55.72	72	3384
Refgene6648_i0_length_1618	PREDICTED: pancreatic triacylglycerol lipase	gi|780116544|ref|XP_011677292.1|	Strongylocentrotus purpuratus	9e-146	50.72	89	1618
Refgene13852_i0_length_864	PREDICTED: metalloproteinase inhibitor 1	gi|115683637|ref|XP_001198302.1|	Strongylocentrotus purpuratus	5e-39	36.59	91	864
Refgene983_i0_length_1815	major yolk protein 2	gi|240846033|dbj|BAH79577.1|	Apostichopus japonicus	0.0	98.84	99	1815
Refgene4645_i1_length_828	PREDICTED: WD repeat-containing protein 26	gi|390346640|ref|XP_784365.3|	Strongylocentrotus purpuratus	1e-120	77.13	80	828
Refgene6093_i0_length_1701	matrix metalloproteinase-14-like isoform X1	gi|1229177428|ref|XP_022102156.1|	Acanthaster planci	3e-54	29.72	89	1701
Refgene58402_i0_length_201	PREDICTED: suppressor of tumorigenicity 7 protein	gi|831280116|ref|XP_012671072.1|	Clupea harengus	2e-26	87.50	96	201
Refgene16220_i0_length_675	desumoylating isopeptidase 2-like isoform X2	gi|1229156534|ref|XP_022091022.1|	Acanthaster planci	8e-82	77.40	65	675
Refgene9193_i0_length_1302	PREDICTED: charged multivesicular body protein 7	gi|390342354|ref|XP_001195762.2|	Strongylocentrotus purpuratus	3e-96	37.65	96	1302
Refgene7110_i1_length_1554	trifunctional enzyme subunit beta, mitochondrial-like	gi|1229129145|ref|XP_022089647.1|	Acanthaster planci	0.0	75.00	87	1554
Refgene5967_i0_length_1725	cyclic AMP-responsive element-binding protein 3-like protein 2 isoform X2	gi|1229133426|ref|XP_022111790.1|	Acanthaster planci	2e-92	41.27	98	1725
Refgene2986_i0_length_2562	PREDICTED: vacuolar protein sorting-associated protein 53 homolog	gi|780016290|ref|XP_011664462.1|	Strongylocentrotus purpuratus	0.0	75.22	93	2562
Refgene4134_i1_length_2141	SLC26a2/7	gi|928007245|gb|ALE59659.1|	Lytechinus variegatus	5e-90	36.25	79	2141
Refgene17385_i0_length_597	hypothetical protein LOTGIDRAFT_209094	gi|676448446|ref|XP_009051735.1|	Lottia gigantea	4e-54	55.29	85	597
Refgene17385_i0_length_597	MULTISPECIES: 3-hydroxybutyrate dehydrogenase	gi|947471017|ref|WP_056135375.1|	Massilia	6e-52	52.63	86	597
Refgene18700_i0_length_518	conserved Plasmodium protein, unknown function	gi|641583244|emb|CDO62819.1|	Plasmodium reichenowi	1e-08	35.79	54	518
Refgene32637_i0_length_270	60S ribosomal protein L26	gi|514685418|ref|XP_004990288.1|	Salpingoeca rosetta	3e-37	80.77	87	270
Refgene36089_i0_length_252	PREDICTED: pathogenesis-related protein PRMS-like	gi|780007302|ref|XP_011663321.1|	Strongylocentrotus purpuratus	5e-26	57.32	98	252
Refgene7147_i0_length_942	hypothetical protein DDB_G0274171	gi|66821701|ref|XP_644291.1|	Dictyostelium discoideum AX4	2e-11	30.17	91	942
Refgene7147_i0_length_942	PREDICTED: antistasin-like	gi|908480461|ref|XP_013091809.1|	Biomphalaria glabrata	6e-10	31.51	96	942
Refgene9261_i2_length_276	spliceosome RNA helicase DDX39B-like	gi|1210030026|ref|XP_021409792.1|	Lonchura striata domestica	2e-22	88.00	54	276
Refgene10412_i0_length_1158	PREDICTED: zinc finger protein 845-like isoform X1	gi|1024940123|ref|XP_016335220.1|	Sinocyclocheilus anshuiensis	2e-87	54.96	72	1158
Refgene12569_i0_length_978	PREDICTED: metalloproteinase inhibitor 1	gi|115683637|ref|XP_001198302.1|	Strongylocentrotus purpuratus	1e-34	34.31	81	978
Refgene40449_i0_length_237	P-loop containing nucleoside triphosphate hydrolase	gi|954189103|gb|KRX01910.1|	Pseudocohnilembus persalinus	4e-33	71.79	99	237
Refgene3525_i0_length_2341	PREDICTED: uncharacterized protein LOC578978 isoform X9	gi|780003189|ref|XP_011683138.1|	Strongylocentrotus purpuratus	1e-82	34.31	81	2341
Refgene3525_i0_length_2341	hyalin-like	gi|1229187855|ref|XP_022107733.1|	Acanthaster planci	4e-74	29.68	78	2341
Refgene156_i0_length_6947	DNA polymerase epsilon catalytic subunit A-like	gi|1229170427|ref|XP_022098482.1|	Acanthaster planci	0.0	73.96	98	6947
Refgene45912_i0_length_222	exodeoxyribonuclease V subunit beta	gi|1240701539|ref|WP_095659966.1|	Corynebacterium glaucum	1e-33	79.73	100	222
Refgene18722_i0_length_521	homeobox protein Nkx-6.3	gi|532111357|ref|XP_005340375.1|	Ictidomys tridecemlineatus	4e-12	47.50	45	521
Refgene6134_i1_length_1698	PREDICTED: fatty-acid amide hydrolase 2	gi|390358805|ref|XP_781139.3|	Strongylocentrotus purpuratus	0.0	66.93	90	1698
Refgene28588_i0_length_300	endonuclease-reverse transcriptase	gi|298204323|gb|ADI61810.1|	Bombyx mori	2e-08	47.78	90	300
Refgene29219_i0_length_294	PREDICTED: 40S ribosomal protein S21	gi|410932056|ref|XP_003979410.1|	Takifugu rubripes	3e-52	100.00	85	294
Refgene44615_i0_length_225	HMP-PP phosphatase	gi|1129168582|gb|OLP79421.1|	Symbiodinium microadriaticum	9e-07	58.14	57	225
Refgene29090_i0_length_294	cytochrome c oxidase subunit I	gi|261866652|ref|YP_003264304.1|	Parastichopus nigripunctatus	7e-08	93.33	31	294
Refgene2691_i0_length_2706	NAD-dependent protein deacetylase sirtuin-1-like	gi|1229127399|ref|XP_022080250.1|	Acanthaster planci	1e-174	47.09	64	2706
Refgene10697_i0_length_1149	fatty acid desaturase 6-like	gi|1229166774|ref|XP_022096520.1|	Acanthaster planci	1e-111	55.52	85	1149
Refgene9685_i0_length_1248	uncharacterized protein LOC110990259	gi|1229193730|ref|XP_022110843.1|	Acanthaster planci	3e-36	30.94	84	1248
Refgene1074_i0_length_4057	uncharacterized protein LOC110974195	gi|1229138560|ref|XP_022081345.1|	Acanthaster planci	3e-57	28.35	50	4057
Refgene332_i0_length_6263	F-actin-uncapping protein LRRC16A-like isoform X2	gi|1229179731|ref|XP_022103389.1|	Acanthaster planci	0.0	47.87	45	6263
Refgene40920_i0_length_234	hypothetical protein XENTR_v90010408mg	gi|1043423787|gb|OCA36416.1|	Xenopus tropicalis	2e-13	51.32	99	234
Refgene26420_i0_length_321	cath	gi|1033320985|ref|YP_009255370.1|	Catopsilia pomona nucleopolyhedrovirus	8e-12	41.35	94	321
Refgene15265_i0_length_744	PREDICTED: RNA-directed DNA polymerase from mobile element jockey-like	gi|1005432287|ref|XP_015753740.1|	Acropora digitifera	4e-21	32.14	89	744
Refgene12454_i0_length_990	UPF0692 protein C19orf54 homolog	gi|432890230|ref|XP_004075428.1|	Oryzias latipes	2e-52	39.78	83	990
Refgene6100_i0_length_1701	PREDICTED: kelch-like protein 22	gi|390333103|ref|XP_781724.3|	Strongylocentrotus purpuratus	1e-101	33.80	98	1701
Refgene47084_i0_length_219	aromatic-ring-hydroxylating dioxygenase subunit beta	gi|494441817|ref|WP_007235096.1|	marine gamma proteobacterium HTCC2080	8e-23	60.00	96	219
Refgene16053_i0_length_687	Glucose-6-phosphate isomerase	gi|999985467|gb|KXJ24608.1|	Exaiptasia pallida	4e-49	49.21	81	687
Refgene4677_i0_length_1996	nudC domain-containing protein 1-like	gi|1229140441|ref|XP_022082345.1|	Acanthaster planci	0.0	49.43	91	1996
Refgene3238_i1_length_2457	PREDICTED: CUB and sushi domain-containing protein 2	gi|390339960|ref|XP_783971.3|	Strongylocentrotus purpuratus	1e-171	36.18	97	2457
Refgene16851_i0_length_633	calcipressin-1-like	gi|1229163478|ref|XP_022094753.1|	Acanthaster planci	2e-53	50.56	84	633
Refgene11751_i0_length_1051	sodium-dependent glucose transporter 1A-like	gi|1229184496|ref|XP_022105943.1|	Acanthaster planci	8e-31	53.66	46	1051
Refgene56255_i0_length_204	uncharacterized protein LOC110988459 isoform X3	gi|1229187715|ref|XP_022107653.1|	Acanthaster planci	7e-19	68.66	100	204
Refgene56255_i0_length_204	PREDICTED: protein eyes shut homolog	gi|1025361475|ref|XP_016403698.1|	Sinocyclocheilus rhinocerous	2e-18	60.29	100	204
Refgene54025_i0_length_207	Low-density lipoprotein receptor-related protein 6	gi|808868798|gb|KKF19045.1|	Larimichthys crocea	2e-37	97.10	100	207
Refgene12924_i0_length_948	PREDICTED: protein RTF2 homolog	gi|780130418|ref|XP_011679200.1|	Strongylocentrotus purpuratus	5e-101	56.27	94	948
Refgene9453_i0_length_1272	PREDICTED: E3 ubiquitin-protein ligase E3D	gi|990034675|ref|XP_015455783.1|	Pteropus alecto	8e-28	27.01	96	1272
Refgene14157_i0_length_840	uncharacterized protein LOC110974774	gi|1229140415|ref|XP_022082332.1|	Acanthaster planci	2e-67	48.92	81	840
Refgene4932_i0_length_1929	PREDICTED: TNFAIP3-interacting protein 1	gi|779996527|ref|XP_011675322.1|	Strongylocentrotus purpuratus	1e-29	26.80	65	1929
Refgene9302_i0_length_1290	PREDICTED: uncharacterized protein LOC100892344	gi|390338865|ref|XP_003724865.1|	Strongylocentrotus purpuratus	1e-48	43.22	61	1290
Refgene5796_i1_length_357	uncharacterized protein LOC110973238 isoform X6	gi|1229135324|ref|XP_022079608.1|	Acanthaster planci	5e-38	78.57	71	357
Refgene18697_i0_length_525	NLRP3	gi|1235720455|gb|ASU91533.1|	Apostichopus japonicus	2e-31	46.34	99	525
Refgene12662_i0_length_400	ORF2-encoded protein, partial	gi|77403694|dbj|BAE46429.1|	Danio rerio	6e-08	44.16	58	400
Refgene16040_i0_length_687	Uncharacterized protein APZ42_019017	gi|1022771020|gb|KZS15362.1|	Daphnia magna	2e-15	32.48	50	687
Refgene3048_i0_length_2532	PREDICTED: tubulin polyglutamylase TTLL13 isoform X4	gi|390346133|ref|XP_789184.2|	Strongylocentrotus purpuratus	0.0	62.93	96	2532
Refgene25608_i0_length_333	uncharacterized protein LOC110450170	gi|1207927904|ref|XP_021353127.1|	Mizuhopecten yessoensis	7e-07	39.60	87	333
Refgene5015_i0_length_1905	hypothetical protein A2Y78_09995	gi|1082115086|gb|OFV82894.1|	Acidobacteria bacterium RBG_13_68_16	2e-36	32.17	60	1905
Refgene5015_i0_length_1905	DUF946 domain-containing protein	gi|920674379|ref|WP_053047512.1|	Thalassomonas viridans	3e-28	38.71	61	1905
Refgene25426_i1_length_339	hypothetical protein AURANDRAFT_71546	gi|676386999|ref|XP_009036778.1|	Aureococcus anophagefferens	8e-12	66.22	65	339
Refgene25426_i1_length_339	YD repeat-containing protein	gi|1210193621|dbj|BAZ12675.1|	Calothrix sp. NIES-4071	6e-09	51.72	80	339
Refgene12043_i0_length_1023	PREDICTED: thymidylate synthase-like	gi|1126183212|ref|XP_019624161.1|	Branchiostoma belcheri	4e-170	73.14	91	1023
Refgene4329_i0_length_2088	arachidonate 5-lipoxygenase-like	gi|1229128255|ref|XP_022084980.1|	Acanthaster planci	0.0	50.68	95	2088
Refgene546_i0_length_5265	intraflagellar transport protein 172 homolog	gi|1229129612|ref|XP_022092171.1|	Acanthaster planci	0.0	79.73	99	5265
Refgene10224_i0_length_1195	hypothetical protein AC249_AIPGENE4305	gi|999982871|gb|KXJ22018.1|	Exaiptasia pallida	2e-81	42.46	81	1195
Refgene10224_i0_length_1195	PREDICTED: MORC family CW-type zinc finger protein 3 isoform X3	gi|1007766428|ref|XP_015821811.1|	Nothobranchius furzeri	4e-70	41.52	72	1195
Refgene27945_i0_length_306	60S ribosomal protein L23a	gi|225718482|gb|ACO15087.1|	Caligus clemensi	5e-07	75.00	71	306
Refgene42238_i0_length_231	uncharacterized protein LOC110942764	gi|1228815465|ref|XP_022040220.1|	Helianthus annuus	2e-19	54.55	100	231
Refgene42238_i0_length_231	putative helitron helicase-like domain-containing protein	gi|1191667965|gb|OTG19932.1|	Helianthus annuus	2e-19	53.25	100	231
Refgene7469_i3_length_1510	phosphatase and actin regulator 4B-like isoform X4	gi|1229129356|ref|XP_022090802.1|	Acanthaster planci	6e-71	58.26	45	1510
Refgene10703_i0_length_1149	PREDICTED: serine/threonine-protein phosphatase 4 regulatory subunit 2-B	gi|72007349|ref|XP_783289.1|	Strongylocentrotus purpuratus	1e-55	59.21	40	1149
Refgene15331_i0_length_741	class I SAM-dependent methyltransferase	gi|659849391|ref|WP_029896901.1|	Desulfovibrio sp. L21-Syr-AB	3e-30	39.04	59	741
Refgene17762_i0_length_576	PREDICTED: NADH dehydrogenase [ubiquinone] 1 alpha subcomplex assembly factor 3	gi|780097370|ref|XP_003726684.2|	Strongylocentrotus purpuratus	2e-67	65.13	79	576
Refgene36034_i0_length_252	BURP domain protein RD22-like	gi|1228772320|ref|XP_021986789.1|	Helianthus annuus	6e-30	71.08	99	252
Refgene11484_i0_length_1077	PREDICTED: uncharacterized protein LOC591839	gi|780068762|ref|XP_796482.4|	Strongylocentrotus purpuratus	6e-88	43.38	90	1077
Refgene11484_i0_length_1077	epoxide hydrolase 4-like	gi|1229180485|ref|XP_022103784.1|	Acanthaster planci	2e-90	42.81	91	1077
Refgene17050_i0_length_618	5-formyltetrahydrofolate cyclo-ligase-like	gi|1229132131|ref|XP_022105686.1|	Acanthaster planci	9e-89	62.05	95	618
Refgene12767_i0_length_963	osteopetrosis-associated transmembrane protein 1-like	gi|1229154570|ref|XP_022089956.1|	Acanthaster planci	4e-31	30.33	76	963
Refgene39415_i0_length_240	hypothetical protein DL89DRAFT_294934	gi|1183338154|gb|ORX67156.1|	Linderina pennispora	5e-08	37.14	89	240
Refgene39415_i0_length_240	concanavalin A-like lectin/glucanase	gi|1183318098|gb|ORX47946.1|	Piromyces finnis	6e-08	58.73	90	240
Refgene16218_i0_length_674	PREDICTED: uncharacterized protein K02A2.6-like	gi|780011903|ref|XP_011663877.1|	Strongylocentrotus purpuratus	4e-60	56.52	99	674
Refgene16218_i0_length_674	Retrovirus-related Pol polyprotein from transposon 297	gi|999984985|gb|KXJ24126.1|	Exaiptasia pallida	2e-36	46.09	89	674
Refgene38115_i0_length_243	PREDICTED: zinc finger protein ZAT10	gi|1000949669|ref|XP_015579880.1|	Ricinus communis	8e-11	84.31	63	243
Refgene6821_i0_length_1591	SCO-spondin-like isoform X1	gi|1229136500|ref|XP_022080241.1|	Acanthaster planci	2e-144	48.65	85	1591
Refgene8056_i2_length_1359	PREDICTED: abl interactor 2 isoform X2	gi|390337500|ref|XP_781565.2|	Strongylocentrotus purpuratus	1e-72	65.55	72	1359
Refgene13872_i0_length_849	PREDICTED: ribulose-phosphate 3-epimerase-like	gi|585669394|ref|XP_006817672.1|	Saccoglossus kowalevskii	7e-116	74.03	82	849
Refgene7874_i0_length_1458	uncharacterized protein LOC110990526 isoform X3	gi|1229133244|ref|XP_022111280.1|	Acanthaster planci	2e-43	34.03	84	1458
Refgene7874_i0_length_1458	titin homolog isoform X4	gi|1229133246|ref|XP_022111288.1|	Acanthaster planci	2e-43	34.12	82	1458
Refgene9576_i1_length_709	WD repeat-containing protein 73-like isoform X1	gi|1229150994|ref|XP_022088039.1|	Acanthaster planci	4e-24	33.51	76	709
Refgene35705_i0_length_255	ankyrin repeat-containing protein At5g02620-like	gi|1228895448|ref|XP_022000715.1|	Helianthus annuus	1e-44	92.94	100	255
Refgene23595_i0_length_363	uncharacterized protein LOC110975188	gi|1229141858|ref|XP_022083113.1|	Acanthaster planci	3e-14	43.69	85	363
Refgene3455_i1_length_1044	uncharacterized protein LOC110988484 isoform X4	gi|1229187823|ref|XP_022107713.1|	Acanthaster planci	1e-30	35.60	72	1044
Refgene3455_i1_length_1044	hyalin-like isoform X5	gi|1229187825|ref|XP_022107714.1|	Acanthaster planci	1e-30	35.60	80	1044
Refgene990_i1_length_1296	glutamate-rich protein 3-like isoform X3	gi|1229185073|ref|XP_022106249.1|	Acanthaster planci	8e-121	57.85	74	1296
Refgene24495_i0_length_348	PREDICTED: transmembrane protein 256	gi|768957046|ref|XP_003977589.2|	Takifugu rubripes	9e-47	100.00	76	348
Refgene5412_i0_length_1824	nucleoporin p58/p45-like isoform X2	gi|1229171469|ref|XP_022099035.1|	Acanthaster planci	4e-75	55.83	39	1824
Refgene5746_i1_length_1758	myoblast growth factor receptor egl-15-like isoform X3	gi|1229189472|ref|XP_022108598.1|	Acanthaster planci	6e-24	28.24	44	1758
Refgene21245_i2_length_422	60S ribosomal protein L29	gi|734561771|gb|KHN87786.1|	Toxocara canis	1e-18	68.97	41	422
Refgene9422_i0_length_1275	PREDICTED: uncharacterized protein LOC100888473	gi|390343292|ref|XP_003725842.1|	Strongylocentrotus purpuratus	3e-132	55.58	93	1275
Refgene3715_i0_length_2277	PREDICTED: uncharacterized protein LOC100890715 isoform X5	gi|780053785|ref|XP_780680.4|	Strongylocentrotus purpuratus	4e-130	40.89	75	2277
Refgene26690_i0_length_318	PREDICTED: tubulin alpha chain isoform X1	gi|449465103|ref|XP_004150268.1|	Cucumis sativus	3e-52	98.84	81	318
Refgene7912_i0_length_1453	PREDICTED: LIM domain-binding protein 2 isoform X4	gi|390367269|ref|XP_782747.2|	Strongylocentrotus purpuratus	0.0	71.71	85	1453
Refgene55157_i0_length_204	iron-containing alcohol dehydrogenase	gi|41582303|gb|AAS07917.1|	uncultured marine bacterium 463	2e-21	67.65	100	204
Refgene42637_i0_length_231	ABC transporter F family member 1	gi|1216304230|ref|XP_021594234.1|	Manihot esculenta	6e-46	97.40	100	231
Refgene30366_i0_length_285	DNA transposase THAP9	gi|1188104692|ref|XP_020774187.1|	Boleophthalmus pectinirostris	2e-24	56.38	99	285
Refgene3128_i0_length_2505	LOW QUALITY PROTEIN: uncharacterized protein C20orf194-like	gi|1229137622|ref|XP_022080839.1|	Acanthaster planci	5e-97	43.64	48	2505
Refgene3128_i0_length_2505	NLRP10	gi|1235720457|gb|ASU91534.1|	Apostichopus japonicus	7e-86	38.95	50	2505
Refgene50467_i0_length_213	PREDICTED: eukaryotic translation initiation factor 2 subunit 1	gi|954562455|ref|XP_014605064.1|	Polistes canadensis	2e-22	61.97	100	213
Refgene8687_i0_length_1359	tubulin delta chain-like	gi|1229180660|ref|XP_022103879.1|	Acanthaster planci	5e-155	52.31	95	1359
Refgene8481_i0_length_1383	glycerol-3-phosphate acyltransferase 4-like	gi|1229137371|ref|XP_022080703.1|	Acanthaster planci	0.0	55.49	98	1383
Refgene4133_i0_length_2142	dynein intermediate chain 2, ciliary-like isoform X3	gi|1229130080|ref|XP_022094761.1|	Acanthaster planci	0.0	79.08	99	2142
Refgene16148_i0_length_678	transmembrane protein 196-like	gi|1229142121|ref|XP_022083255.1|	Acanthaster planci	1e-28	37.29	76	678
Refgene9013_i0_length_1323	PREDICTED: phospholipase B1, membrane-associated	gi|390336606|ref|XP_003724386.1|	Strongylocentrotus purpuratus	1e-125	48.69	94	1323
Refgene47256_i0_length_219	PREDICTED: uncharacterized protein LOC109140341	gi|1108962467|ref|XP_019122466.1|	Larimichthys crocea	2e-07	40.91	90	219
Refgene6353_i0_length_1659	uncharacterized protein LOC110987973	gi|1229186204|ref|XP_022106858.1|	Acanthaster planci	9e-146	56.96	69	1659
Refgene6353_i0_length_1659	Retrovirus-related Pol polyprotein from transposon 412	gi|808879800|gb|KKF27778.1|	Larimichthys crocea	8e-145	56.49	66	1659
Refgene12948_i0_length_945	tubulin alpha-1C chain-like	gi|1229139430|ref|XP_022081803.1|	Acanthaster planci	0.0	87.90	99	945
Refgene14732_i0_length_789	Calmodulin	gi|930653589|gb|KPI95926.1|	Papilio xuthus	8e-100	98.00	57	789
Refgene29107_i0_length_294	Transposase DDE domain-containing protein	gi|1094359606|emb|SEV92860.1|	Aliiroseovarius sediminilitoris	2e-22	59.57	87	294
Refgene5366_i0_length_1836	roundabout homolog 1-like	gi|1176080830|ref|XP_020610523.1|	Orbicella faveolata	2e-18	29.53	55	1836
Refgene7512_i4_length_1217	cell adhesion molecule 3-like	gi|1229190355|ref|XP_022109067.1|	Acanthaster planci	5e-08	26.74	58	1217
Refgene36780_i0_length_249	UNKNOWN	gi|678344735|emb|CDW71788.1|	Stylonychia lemnae	2e-15	42.17	99	249
Refgene7121_i0_length_1554	PREDICTED: ileal sodium/bile acid cotransporter-like	gi|780042272|ref|XP_003723566.2|	Strongylocentrotus purpuratus	4e-97	40.27	82	1554
Refgene12740_i0_length_966	Golgi-associated plant pathogenesis-related protein 1-like	gi|1229171701|ref|XP_022099158.1|	Acanthaster planci	2e-48	51.03	45	966
Refgene1893_i2_length_3193	endonuclease-reverse transcriptase	gi|298204333|gb|ADI61815.1|	Bombyx mori	0.0	42.12	88	3193
Refgene9574_i1_length_789	endonuclease 8-like 1	gi|1229194086|ref|XP_022111035.1|	Acanthaster planci	4e-53	53.76	67	789
Refgene514_i1_length_1399	TP53-binding protein 1-like	gi|1229132385|ref|XP_022107017.1|	Acanthaster planci	6e-71	43.83	64	1399
Refgene57014_i0_length_201	hypothetical protein ALO55_04108	gi|940204651|gb|KPY16421.1|	Pseudomonas savastanoi pv. phaseolicola	2e-16	65.15	99	201
Refgene57014_i0_length_201	Putative membrane protein {ECO:0000313|EMBL:JAB55074.1}	gi|812186771|emb|CRH40530.1|	Pantoea ananatis	7e-12	80.49	61	201
Refgene54840_i0_length_204	Ubiquitin carboxyl-terminal hydrolase (macronuclear)	gi|403361870|gb|EJY80649.1|	Oxytricha trifallax	4e-07	65.71	51	204
Refgene54108_i0_length_207	TetR/AcrR family transcriptional regulator	gi|916623076|ref|WP_051230167.1|	Haliea salexigens	1e-24	69.57	100	207
Refgene5546_i0_length_1799	SMAD family member 4, gene 1 L homeolog	gi|148227097|ref|NP_001090536.1|	Xenopus laevis	0.0	65.46	95	1799
Refgene2700_i0_length_2703	26S proteasome non-ATPase regulatory subunit 2-like	gi|1229166502|ref|XP_022096378.1|	Acanthaster planci	0.0	80.69	96	2703
Refgene1957_i0_length_3150	voltage-dependent calcium channel subunit alpha-2/delta-3-like	gi|1229129606|ref|XP_022092132.1|	Acanthaster planci	0.0	61.27	96	3150
Refgene25781_i0_length_330	Retrovirus-related Pol polyprotein from transposon 412	gi|999971714|gb|KXJ10888.1|	Exaiptasia pallida	7e-12	32.73	100	330
Refgene2144_i1_length_2784	ephrin type-B receptor 1-B-like isoform X3	gi|1229146146|ref|XP_022085425.1|	Acanthaster planci	0.0	54.52	91	2784
Refgene1706_i1_length_555	E3 ubiquitin-protein ligase PDZRN3-like	gi|1229130600|ref|XP_022097586.1|	Acanthaster planci	5e-42	62.66	81	555
Refgene24424_i1_length_351	PREDICTED: uncharacterized protein LOC100892093	gi|780105575|ref|XP_011675816.1|	Strongylocentrotus purpuratus	5e-29	58.33	82	351
Refgene30183_i0_length_285	vitellogenin 2	gi|953520301|gb|ALO75637.1|	Tigriopus kingsejongensis	5e-10	36.36	91	285
Refgene38105_i0_length_243	ADP/ATP transporter on adenylate translocase	gi|118363396|ref|XP_001014927.1|	Tetrahymena thermophila SB210	4e-28	67.90	99	243
Refgene18874_i0_length_516	uncharacterized protein LOC110985773	gi|1229178570|ref|XP_022102767.1|	Acanthaster planci	3e-56	64.38	85	516
Refgene251_i0_length_6870	PREDICTED: neurogenic locus notch homolog protein 2 isoform X4	gi|390348366|ref|XP_787377.3|	Strongylocentrotus purpuratus	0.0	53.23	97	6870
Refgene16262_i0_length_672	NLRP10	gi|1235720457|gb|ASU91534.1|	Apostichopus japonicus	6e-29	39.27	83	672
Refgene51762_i0_length_210	PREDICTED: zinc finger protein 431-like isoform X3	gi|1032927150|ref|XP_016820111.1|	Cricetulus griseus	6e-24	62.86	100	210
Refgene21236_i0_length_226	PREDICTED: uncharacterized protein LOC105444057	gi|780108168|ref|XP_011676129.1|	Strongylocentrotus purpuratus	4e-11	42.11	97	226
Refgene11599_i0_length_1065	PREDICTED: protein phosphatase 1K, mitochondrial	gi|780116064|ref|XP_011677216.1|	Strongylocentrotus purpuratus	3e-130	60.32	87	1065
Refgene11201_i0_length_1101	uncharacterized protein LOC110982950	gi|1229168527|ref|XP_022097455.1|	Acanthaster planci	1e-87	42.11	93	1101
Refgene11201_i0_length_1101	type 12 methyltransferase	gi|1210205253|dbj|BAZ24294.1|	Scytonema sp. NIES-4073	3e-69	38.70	96	1101
Refgene3098_i3_length_843	inositol-trisphosphate 3-kinase B-like isoform X2	gi|1229193856|ref|XP_022110910.1|	Acanthaster planci	2e-76	67.01	70	843
Refgene385_i1_length_1359	PREDICTED: bromodomain adjacent to zinc finger domain protein 1A isoform X3	gi|390349281|ref|XP_783138.3|	Strongylocentrotus purpuratus	2e-31	56.88	43	1359
Refgene19462_i0_length_486	PREDICTED: eukaryotic translation initiation factor 4 gamma 1 isoform X9	gi|632968504|ref|XP_007900564.1|	Callorhinchus milii	1e-26	50.77	78	486
Refgene9004_i1_length_1326	PREDICTED: E3 ubiquitin-protein ligase RING2-like	gi|908399310|ref|XP_013088486.1|	Biomphalaria glabrata	1e-116	57.99	96	1326
Refgene22054_i0_length_399	PREDICTED: zinc finger MYM-type protein 1-like	gi|957821649|ref|XP_014681149.1|	Priapulus caudatus	2e-54	91.09	76	399
Refgene53654_i0_length_207	PREDICTED: 40S ribosomal protein S7-like	gi|1070146272|ref|XP_018378163.1|	Trachymyrmex cornetzi	2e-37	97.06	99	207
Refgene16315_i0_length_669	uncharacterized protein LOC110456045	gi|1207944895|ref|XP_021362244.1|	Mizuhopecten yessoensis	1e-60	53.33	100	669
Refgene7859_i0_length_1460	PREDICTED: probable sodium-coupled neutral amino acid transporter 6 isoform X3	gi|390354634|ref|XP_791177.3|	Strongylocentrotus purpuratus	1e-93	45.80	84	1460
Refgene28928_i0_length_297	PREDICTED: serine/threonine-protein phosphatase PP1-beta catalytic subunit	gi|1104931112|ref|XP_019060163.1|	Fukomys damarensis	3e-65	94.95	100	297
Refgene3975_i0_length_2190	PREDICTED: LOW QUALITY PROTEIN: solute carrier organic anion transporter family member 4A1	gi|780141674|ref|XP_003726677.2|	Strongylocentrotus purpuratus	2e-175	47.99	85	2190
Refgene53363_i0_length_207	PREDICTED: potassium channel subfamily K member 13-like	gi|72008266|ref|XP_785246.1|	Strongylocentrotus purpuratus	7e-35	86.96	100	207
Refgene8560_i0_length_1374	xanthine dehydrogenase/oxidase-like isoform X2	gi|1229136971|ref|XP_022080496.1|	Acanthaster planci	0.0	62.80	99	1374
Refgene36705_i0_length_249	orotidine-5'-phosphate decarboxylase	gi|1133523147|ref|WP_076001670.1|	Halioglobus pacificus	1e-30	73.49	100	249
Refgene1992_i0_length_3126	PREDICTED: potassium voltage-gated channel subfamily H member 8 isoform X3	gi|780087961|ref|XP_011673655.1|	Strongylocentrotus purpuratus	0.0	59.94	99	3126
Refgene9627_i0_length_1254	homeobox protein MSH-B-like	gi|1229150309|ref|XP_022087667.1|	Acanthaster planci	3e-62	46.78	67	1254
Refgene50187_i0_length_213	unnamed protein product, partial	gi|47210690|emb|CAF93759.1|	Tetraodon nigroviridis	2e-40	97.18	100	213
Refgene50187_i0_length_213	Protein phosphatase 1B	gi|317419551|emb|CBN81588.1|	Dicentrarchus labrax	6e-41	97.18	100	213
Refgene51312_i0_length_210	s-adenosylmethionine:tRNA ribosyltransferase-isomerase	gi|524194346|emb|CCZ59639.1|	Clostridium sp. CAG:710	1e-25	67.14	100	210
Refgene2853_i2_length_264	PREDICTED: uncharacterized protein LOC106175409	gi|919062386|ref|XP_013412845.1|	Lingula anatina	2e-11	52.94	75	264
Refgene2853_i2_length_264	PREDICTED: fibronectin type III domain-containing protein 1-like	gi|780014854|ref|XP_797088.3|	Strongylocentrotus purpuratus	1e-07	41.18	75	264
Refgene1684_i1_length_3351	tubulin monoglycylase TTLL3-like isoform X2	gi|1229138011|ref|XP_022081053.1|	Acanthaster planci	0.0	48.95	95	3351
Refgene22930_i0_length_378	sodium- and chloride-dependent glycine transporter 1-like	gi|1229171677|ref|XP_022099145.1|	Acanthaster planci	1e-31	58.33	95	378
Refgene5211_i0_length_1863	PREDICTED: A-kinase anchor protein 1, mitochondrial	gi|390346155|ref|XP_001199246.2|	Strongylocentrotus purpuratus	5e-109	52.92	50	1863
Refgene22690_i0_length_249	hypothetical protein CAPTEDRAFT_134428	gi|443693880|gb|ELT95151.1|	Capitella teleta	3e-10	56.25	58	249
Refgene22690_i0_length_249	Angiopoietin-related protein 7	gi|999972900|gb|KXJ12074.1|	Exaiptasia pallida	2e-08	54.72	64	249
Refgene716_i0_length_4740	A-kinase anchor protein 9-like isoform X5	gi|1229127749|ref|XP_022082369.1|	Acanthaster planci	2e-111	40.92	45	4740
Refgene23700_i0_length_353	uncharacterized protein LOC110984676 isoform X7	gi|1229174697|ref|XP_022100775.1|	Acanthaster planci	2e-11	57.41	46	353
Refgene4712_i0_length_1972	transmembrane 9 superfamily member 4-like isoform X4	gi|1229153830|ref|XP_022089561.1|	Acanthaster planci	0.0	74.27	92	1972
Refgene14028_i0_length_852	PREDICTED: peptidyl-prolyl cis-trans isomerase FKBP14	gi|72016630|ref|XP_782646.1|	Strongylocentrotus purpuratus	3e-36	38.10	73	852
Refgene11564_i0_length_1066	PREDICTED: RNA-directed DNA polymerase from mobile element jockey-like	gi|1110944580|ref|XP_019214949.1|	Oreochromis niloticus	2e-41	40.51	65	1066
Refgene22510_i0_length_387	PREDICTED: multiple coagulation factor deficiency protein 2 homolog	gi|780148479|ref|XP_011681629.1|	Strongylocentrotus purpuratus	7e-32	57.14	74	387
Refgene15566_i0_length_720	MULTISPECIES: co-chaperone YbbN	gi|1053772827|ref|WP_066058077.1|	Halioglobus	2e-85	63.56	98	720
Refgene4349_i0_length_2082	intraflagellar transport protein 81 homolog	gi|1229151144|ref|XP_022088120.1|	Acanthaster planci	0.0	71.56	97	2082
Refgene1495_i0_length_3528	PREDICTED: transient receptor potential cation channel subfamily A member 1-like	gi|780022916|ref|XP_011665406.1|	Strongylocentrotus purpuratus	0.0	58.26	77	3528
Refgene11588_i0_length_1062	persulfide dioxygenase ETHE1, mitochondrial-like	gi|1229188019|ref|XP_022107822.1|	Acanthaster planci	9e-126	71.37	68	1062
Refgene15275_i0_length_744	PREDICTED: oligoribonuclease, mitochondrial	gi|973212439|ref|XP_006642281.2|	Lepisosteus oculatus	5e-94	65.37	83	744
Refgene8027_i0_length_1440	PREDICTED: LOW QUALITY PROTEIN: deleted in malignant brain tumors 1 protein-like	gi|1126185678|ref|XP_019625517.1|	Branchiostoma belcheri	2e-113	55.02	72	1440
Refgene2542_i0_length_2781	PREDICTED: protein unc-45 homolog B	gi|390331481|ref|XP_797752.3|	Strongylocentrotus purpuratus	0.0	61.38	98	2781
Refgene7262_i1_length_306	PREDICTED: tubulin alpha-1B chain-like, partial	gi|884749557|ref|XP_005139691.2|	Melopsittacus undulatus	5e-49	92.68	80	306
Refgene3199_i0_length_2461	hypothetical protein BRAFLDRAFT_93828	gi|260815523|ref|XP_002602522.1|	Branchiostoma floridae	2e-103	36.35	71	2461
Refgene3199_i0_length_2461	PREDICTED: receptor-type tyrosine-protein phosphatase T isoform X2	gi|780077590|ref|XP_011672387.1|	Strongylocentrotus purpuratus	1e-100	35.33	72	2461
Refgene4231_i0_length_2114	muscle, skeletal receptor tyrosine-protein kinase-like	gi|1229183261|ref|XP_022105280.1|	Acanthaster planci	6e-83	50.69	62	2114
Refgene52941_i0_length_207	hypothetical protein	gi|1120274492|ref|WP_073140781.1|	Litoreibacter ascidiaceicola	5e-19	72.41	83	207
Refgene17646_i0_length_582	trafficking protein particle complex subunit 5-like	gi|1229150410|ref|XP_022087724.1|	Acanthaster planci	4e-116	84.04	96	582
Refgene22377_i0_length_390	PREDICTED: solute carrier family 2, facilitated glucose transporter member 1-like	gi|780000117|ref|XP_011679374.1|	Strongylocentrotus purpuratus	2e-24	52.78	83	390
Refgene52557_i0_length_210	hypothetical protein SAMD00019534_106040	gi|831758933|ref|XP_012749493.1|	Acytostelium subglobosum LB1	4e-18	58.46	89	210
Refgene52557_i0_length_210	putative protein serine/threonine kinase	gi|1160568027|ref|XP_020428044.1|	Polysphondylium pallidum PN500	5e-18	59.68	84	210
Refgene6478_i0_length_1629	PREDICTED: extracellular serine/threonine protein kinase FAM20C	gi|390352516|ref|XP_791445.3|	Strongylocentrotus purpuratus	6e-143	50.24	78	1629
Refgene4425_i2_length_2064	NLRP10	gi|1235720457|gb|ASU91534.1|	Apostichopus japonicus	1e-115	34.95	92	2064
Refgene11893_i0_length_1035	microfibril-associated glycoprotein 4-like	gi|1229187308|ref|XP_022107440.1|	Acanthaster planci	2e-64	51.50	67	1035
Refgene17928_i0_length_504	cathepsin L2	gi|470301089|ref|XP_004347262.1|	Capsaspora owczarzaki ATCC 30864	5e-70	69.46	99	504
Refgene51495_i0_length_210	marine proteobacterial sortase target protein	gi|1199738221|ref|WP_087467273.1|	Cellvibrio sp. PSBB006	1e-08	42.03	97	210
Refgene56969_i0_length_201	hypothetical protein	gi|491471982|ref|WP_005329736.1|	Corynebacterium tuberculostearicum	1e-09	73.17	61	201
Refgene20759_i1_length_300	ribosomal protein L32e	gi|381356100|gb|AFG26288.1|	Apostichopus japonicus	8e-21	98.25	57	300
Refgene17510_i0_length_588	acidic phospholipase A2 PLA-1-like isoform X1	gi|1229149695|ref|XP_022087336.1|	Acanthaster planci	4e-31	35.09	86	588
Refgene11022_i0_length_1117	PREDICTED: uncharacterized protein LOC109582636	gi|1133464748|ref|XP_019853033.1|	Amphimedon queenslandica	5e-17	30.77	72	1117
Refgene7001_i0_length_1569	phosphatidylserine synthase 2-like	gi|1229142689|ref|XP_022083564.1|	Acanthaster planci	0.0	55.79	90	1569
Refgene17511_i0_length_588	vitellogenin 2	gi|953520301|gb|ALO75637.1|	Tigriopus kingsejongensis	8e-45	43.16	97	588
Refgene11595_i0_length_1068	protein disulfide-isomerase A4-like isoform X2	gi|1229184892|ref|XP_022106152.1|	Acanthaster planci	2e-45	36.89	67	1068
Refgene10165_i1_length_258	PREDICTED: MAP kinase-activated protein kinase 3 isoform X1	gi|594630346|ref|XP_007168721.1|	Balaenoptera acutorostrata scammoni	1e-18	62.90	72	258
Refgene6165_i2_length_1428	PREDICTED: MAGUK p55 subfamily member 6	gi|390346777|ref|XP_791632.3|	Strongylocentrotus purpuratus	6e-167	56.78	91	1428
Refgene11480_i0_length_1077	PREDICTED: uncharacterized protein LOC752443	gi|115711958|ref|XP_001176088.1|	Strongylocentrotus purpuratus	1e-143	60.83	93	1077
Refgene17256_i1_length_606	max dimerization protein 1-like	gi|1229137299|ref|XP_022080665.1|	Acanthaster planci	9e-65	65.43	80	606
Refgene12368_i0_length_996	PREDICTED: uncharacterized protein LOC100892712	gi|780134903|ref|XP_011679841.1|	Strongylocentrotus purpuratus	4e-35	31.13	93	996
Refgene12368_i0_length_996	branched-chain-amino-acid aminotransferase-like protein 2	gi|1229188507|ref|XP_022108084.1|	Acanthaster planci	4e-35	31.43	94	996
Refgene17_i0_length_13842	cytoplasmic dynein 1 heavy chain 1-like isoform X2	gi|1229167107|ref|XP_022096690.1|	Acanthaster planci	0.0	81.79	99	13842
Refgene15379_i0_length_738	uncharacterized protein LOC110991252	gi|1229134297|ref|XP_022112253.1|	Acanthaster planci	2e-71	48.90	91	738
Refgene44239_i0_length_225	TCP-1 chaperonin, putative	gi|675126740|ref|XP_008885257.1|	Hammondia hammondi	2e-23	72.46	92	225
Refgene3217_i0_length_2439	PREDICTED: integrin beta G subunit isoform X1	gi|780132712|ref|XP_011679515.1|	Strongylocentrotus purpuratus	0.0	60.59	96	2439
Refgene51635_i0_length_210	hypothetical protein PTSG_01933	gi|514700694|ref|XP_004997915.1|	Salpingoeca rosetta	3e-09	50.00	97	210
Refgene21202_i0_length_423	ribosomal protein L22, partial	gi|22758850|gb|AAN05585.1|	Argopecten irradians	2e-77	82.14	99	423
Refgene27248_i0_length_312	tubulin alpha, partial	gi|669173051|ref|XP_008621874.1|	Saprolegnia diclina VS20	7e-51	92.86	81	312
Refgene5974_i1_length_1725	poly-U-binding factor 60kDa	gi|926465540|gb|ALD19903.1|	Stichopus monotuberculatus	0.0	93.41	87	1725
Refgene21334_i0_length_419	PREDICTED: uncharacterized protein LOC109588794	gi|1133484618|ref|XP_019860464.1|	Amphimedon queenslandica	8e-12	49.30	51	419
Refgene9816_i0_length_1236	PREDICTED: zinc finger protein 431-like isoform X3	gi|1032927150|ref|XP_016820111.1|	Cricetulus griseus	1e-122	59.09	75	1236
Refgene2642_i0_length_2724	tyrosine-protein phosphatase non-receptor type 4-like isoform X2	gi|1229135699|ref|XP_022079809.1|	Acanthaster planci	0.0	65.76	96	2724
Refgene912_i0_length_4304	STIL	gi|1040842920|gb|ANN83881.1|	Patiria miniata	2e-111	44.22	63	4304
Refgene14319_i0_length_822	caspase-6	gi|1070088500|gb|AOR82885.1|	Apostichopus japonicus	1e-54	45.91	79	822
Refgene17485_i0_length_591	PREDICTED: multiple epidermal growth factor-like domains protein 11	gi|390344597|ref|XP_003726158.1|	Strongylocentrotus purpuratus	5e-19	37.10	77	591
Refgene26218_i0_length_324	triple QxxK/R motif-containing protein-like	gi|1229166123|ref|XP_022096175.1|	Acanthaster planci	4e-20	56.76	69	324
Refgene36311_i0_length_252	uncharacterized protein LOC110974500 isoform X4	gi|1229139575|ref|XP_022081880.1|	Acanthaster planci	1e-15	50.60	99	252
Refgene13124_i0_length_930	PREDICTED: serine/threonine-protein phosphatase CPPED1	gi|72167685|ref|XP_788498.1|	Strongylocentrotus purpuratus	9e-139	63.58	94	930
Refgene9125_i1_length_1311	pollen-specific leucine-rich repeat extensin-like protein 2 isoform X3	gi|1229165909|ref|XP_022096058.1|	Acanthaster planci	1e-35	62.26	59	1311
Refgene16069_i0_length_684	PITH domain-containing protein 1-like	gi|1207940324|ref|XP_021359799.1|	Mizuhopecten yessoensis	7e-90	66.33	87	684
Refgene13368_i0_length_909	RRP15-like protein	gi|1229155755|ref|XP_022090595.1|	Acanthaster planci	9e-46	53.76	55	909
Refgene35268_i0_length_255	nucleotide sugar dehydrogenase	gi|915917787|ref|WP_050928163.1|	Aestuariivita boseongensis	3e-15	66.22	87	255
Refgene20029_i0_length_462	uncharacterized protein LOC110498840	gi|1211301977|ref|XP_021431165.1|	Oncorhynchus mykiss	5e-43	49.37	100	462
Refgene12473_i0_length_987	PREDICTED: uncharacterized protein LOC593133	gi|72028106|ref|XP_797716.1|	Strongylocentrotus purpuratus	7e-41	32.25	95	987
Refgene12473_i0_length_987	branched-chain-amino-acid aminotransferase-like protein 2	gi|1229181499|ref|XP_022104329.1|	Acanthaster planci	2e-37	32.26	93	987
Refgene7991_i0_length_1446	hyccin-like	gi|1229192278|ref|XP_022110084.1|	Acanthaster planci	2e-100	47.02	69	1446
Refgene2701_i0_length_2703	PREDICTED: DNA replication licensing factor mcm2	gi|390349776|ref|XP_784985.3|	Strongylocentrotus purpuratus	0.0	83.77	98	2703
Refgene4065_i0_length_2163	acidic repeat-containing protein-like isoform X1	gi|1229171359|ref|XP_022098977.1|	Acanthaster planci	8e-104	46.41	60	2163
Refgene31678_i0_length_276	LOW QUALITY PROTEIN: fibroblast growth factor receptor 3-like	gi|1229170463|ref|XP_022098502.1|	Acanthaster planci	6e-08	43.42	82	276
Refgene12495_i1_length_987	hypothetical protein AC249_AIPGENE8654	gi|999976586|gb|KXJ15760.1|	Exaiptasia pallida	2e-90	55.88	91	987
Refgene11896_i2_length_960	NimA-related protein kinase 5 (macronuclear)	gi|403343315|gb|EJY70983.1|	Oxytricha trifallax	1e-18	42.06	35	960
Refgene8043_i0_length_1437	hypothetical protein BRAFLDRAFT_71864	gi|260837059|ref|XP_002613523.1|	Branchiostoma floridae	1e-50	29.67	85	1437
Refgene8043_i0_length_1437	acetylcholine receptor subunit beta-like 2 isoform X1	gi|1227959740|ref|XP_021933381.1|	Zootermopsis nevadensis	5e-50	30.81	77	1437
Refgene9524_i0_length_1269	PRKCA-binding protein-like isoform X3	gi|1229159186|ref|XP_022092448.1|	Acanthaster planci	0.0	79.62	88	1269
Refgene7656_i0_length_1485	PREDICTED: uncharacterized protein LOC109142258	gi|1108998962|ref|XP_019130873.1|	Larimichthys crocea	2e-131	49.62	79	1485
Refgene48286_i0_length_216	Asp-tRNA(Asn)/Glu-tRNA(Gln) amidotransferase GatCAB subunit B	gi|1054970715|ref|WP_066724587.1|	Desulfuromonas sp. DDH964	2e-07	86.67	42	216
Refgene16244_i0_length_672	PREDICTED: clarin-3-like isoform X3	gi|919082583|ref|XP_013378707.1|	Lingula anatina	2e-09	29.02	80	672
Refgene3823_i0_length_2233	uncharacterized protein LOC111109277	gi|1242839692|ref|XP_022301068.1|	Crassostrea virginica	4e-72	46.59	96	2233
Refgene5910_i0_length_1732	PREDICTED: uncharacterized protein LOC109467881 isoform X1	gi|1126178385|ref|XP_019621547.1|	Branchiostoma belcheri	3e-85	42.50	55	1732
Refgene5910_i0_length_1732	PREDICTED: nicotinamidase-like	gi|291231625|ref|XP_002735764.1|	Saccoglossus kowalevskii	3e-85	42.32	53	1732
Refgene5694_i1_length_1218	matrix metalloproteinase-24-like	gi|1229180344|ref|XP_022103712.1|	Acanthaster planci	5e-102	48.08	86	1218
Refgene14173_i0_length_837	PREDICTED: LOW QUALITY PROTEIN: interferon-induced very large GTPase 1-like	gi|1020594573|ref|XP_016116840.1|	Sinocyclocheilus grahami	1e-16	30.11	89	837
Refgene32210_i0_length_273	hypothetical protein CBB61_06010	gi|1200209489|gb|OUT33925.1|	Gammaproteobacteria bacterium TMED1	6e-13	40.66	100	273
Refgene4698_i0_length_1989	PREDICTED: uncharacterized protein LOC100891690	gi|780047602|ref|XP_011669140.1|	Strongylocentrotus purpuratus	0.0	50.94	80	1989
Refgene39891_i0_length_237	oocyte zinc finger protein XlCOF19-like	gi|1211221469|ref|XP_021447727.1|	Oncorhynchus mykiss	5e-21	58.97	100	237
Refgene5793_i0_length_1755	PREDICTED: zinc finger protein 574 isoform X2	gi|1049244955|ref|XP_017561571.1|	Pygocentrus nattereri	1e-17	38.76	23	1755
Refgene15588_i0_length_719	40S ribosomal protein S7-like isoform X1	gi|1229128917|ref|XP_022088490.1|	Acanthaster planci	7e-108	79.70	82	719
Refgene54859_i0_length_204	hypothetical protein BSLG_03839	gi|1149598916|gb|OON06515.1|	Batrachochytrium salamandrivorans	5e-13	50.70	99	204
Refgene54859_i0_length_204	actin related protein 2/3 complex, subunit 5like, putative	gi|470448205|ref|XP_004340136.1|	Acanthamoeba castellanii str. Neff	1e-12	53.73	99	204
Refgene8799_i0_length_1347	transcription factor RFX4-like isoform X2	gi|1229151261|ref|XP_022088182.1|	Acanthaster planci	8e-37	45.96	44	1347
Refgene3782_i0_length_2250	cullin-2-like	gi|1229173063|ref|XP_022099889.1|	Acanthaster planci	0.0	61.85	99	2250
Refgene17161_i0_length_607	PREDICTED: uncharacterized protein LOC108895197	gi|1079714414|ref|XP_018549361.1|	Lates calcarifer	1e-16	28.72	93	607
Refgene17161_i0_length_607	Protein translocase subunit SecA	gi|808873376|gb|KKF22709.1|	Larimichthys crocea	1e-15	30.94	88	607
Refgene3080_i7_length_2295	secreted protein	gi|667482519|gb|AIG55835.1|	Achlya hypogyna	3e-33	38.78	32	2295
Refgene9248_i0_length_1296	NLRP10	gi|1235720457|gb|ASU91534.1|	Apostichopus japonicus	6e-105	52.09	88	1296
Refgene1196_i0_length_3841	AP-3 complex subunit delta-1-like isoform X3	gi|1229150609|ref|XP_022087833.1|	Acanthaster planci	0.0	82.92	83	3841
Refgene9592_i0_length_1257	PREDICTED: RNA-directed DNA polymerase from mobile element jockey-like, partial	gi|1110904235|ref|XP_019208447.1|	Oreochromis niloticus	1e-74	38.35	95	1257
Refgene677_i0_length_4832	unhealthy ribosome biogenesis protein 2 homolog isoform X2	gi|1229181045|ref|XP_022104086.1|	Acanthaster planci	3e-61	22.83	88	4832
Refgene4472_i1_length_2052	hypothetical protein cypCar_00025640	gi|966652538|gb|KTF87440.1|	Cyprinus carpio	3e-38	26.04	72	2052
Refgene4472_i1_length_2052	PREDICTED: LOW QUALITY PROTEIN: cubilin-like	gi|1101648322|ref|XP_018923431.1|	Cyprinus carpio	3e-38	26.44	69	2052
Refgene893_i2_length_687	PREDICTED: CLIP-associating protein 1-A isoform X2	gi|780185567|ref|XP_011662632.1|	Strongylocentrotus purpuratus	1e-41	49.09	93	687
Refgene17929_i0_length_438	PREDICTED: cathepsin L1-like	gi|1049277012|ref|XP_017578998.1|	Pygocentrus nattereri	4e-26	39.31	96	438
Refgene37750_i0_length_246	protocadherin Fat 4-like isoform X1	gi|1229157633|ref|XP_022091608.1|	Acanthaster planci	1e-14	42.50	98	246
Refgene5299_i1_length_1644	PREDICTED: glycerophosphodiester phosphodiesterase domain-containing protein 5 isoform X2	gi|390336992|ref|XP_003724468.1|	Strongylocentrotus purpuratus	9e-133	44.71	84	1644
Refgene29206_i0_length_294	PREDICTED: uncharacterized protein LOC106178808	gi|919072781|ref|XP_013417612.1|	Lingula anatina	4e-12	67.44	88	294
Refgene29206_i0_length_294	Tenascin-X	gi|405960104|gb|EKC26051.1|	Crassostrea gigas	5e-11	59.18	100	294
Refgene16334_i0_length_666	uncharacterized protein LOC110983669 isoform X2	gi|1229130851|ref|XP_022098818.1|	Acanthaster planci	2e-48	42.60	98	666
Refgene36336_i0_length_252	proteasome subunit beta type 7 precursor	gi|509391738|gb|AGN29650.1|	Acartia pacifica	4e-37	76.19	100	252
Refgene16216_i0_length_675	tyrosine-protein kinase SRK2-like	gi|1229183241|ref|XP_022105268.1|	Acanthaster planci	8e-22	50.59	38	675
Refgene57169_i0_length_201	unnamed protein product, partial	gi|296082684|emb|CBI21689.3|	Vitis vinifera	7e-21	68.75	96	201
Refgene57169_i0_length_201	PREDICTED: cyclin-T1-5	gi|359494525|ref|XP_002268838.2|	Vitis vinifera	1e-20	68.75	96	201
Refgene17403_i0_length_588	PREDICTED: LOW QUALITY PROTEIN: mucin-1-like	gi|1020934482|ref|XP_016161059.1|	Ficedula albicollis	5e-17	32.84	99	588
Refgene34216_i0_length_261	elongation factor 1-alpha-like protein, partial	gi|948564409|gb|ALM88563.1|	Hartaetosiga gracilis	8e-28	89.83	68	261
Refgene14205_i0_length_834	PREDICTED: oligodendrocyte transcription factor 3-like	gi|585673622|ref|XP_006818444.1|	Saccoglossus kowalevskii	2e-11	52.17	31	834
Refgene3854_i1_length_360	PREDICTED: myotubularin-related protein 6 isoform X1	gi|1059213729|ref|XP_017763623.1|	Eufriesea mexicana	8e-37	56.67	100	360
Refgene25341_i0_length_336	type I secretion system permease/ATPase	gi|1225243642|ref|WP_093255231.1|	Pseudomonas sp. Snoq117.2	1e-21	46.08	91	336
Refgene19814_i0_length_471	uncharacterized protein LOC110974812	gi|1229140520|ref|XP_022082386.1|	Acanthaster planci	4e-33	39.02	100	471
Refgene11369_i0_length_1086	EamA/RhaT family transporter	gi|1189881174|ref|WP_085881512.1|	Oceanibacterium hippocampi	6e-09	25.88	44	1086
Refgene44774_i0_length_225	PREDICTED: galanin receptor type 1-like	gi|72085241|ref|XP_795946.1|	Strongylocentrotus purpuratus	2e-21	71.43	84	225
Refgene9991_i0_length_1216	poly(U)-specific endoribonuclease-like isoform X1	gi|1229129538|ref|XP_022091749.1|	Acanthaster planci	3e-89	43.65	91	1216
Refgene4734_i0_length_1980	PREDICTED: double-strand break repair protein MRE11A	gi|780119714|ref|XP_011677726.1|	Strongylocentrotus purpuratus	7e-129	45.75	76	1980
Refgene1684_i0_length_621	tubulin monoglycylase TTLL3-like isoform X2	gi|1229138011|ref|XP_022081053.1|	Acanthaster planci	5e-10	32.89	67	621
Refgene1672_i0_length_3361	PREDICTED: nucleolar pre-ribosomal-associated protein 1-like	gi|780063215|ref|XP_011670663.1|	Strongylocentrotus purpuratus	1e-104	42.16	40	3361
Refgene25313_i0_length_336	PREDICTED: rab GDP dissociation inhibitor alpha-like	gi|972973109|ref|XP_015203569.1|	Lepisosteus oculatus	8e-45	64.60	100	336
Refgene998_i6_length_4134	major yolk protein 2	gi|240846033|dbj|BAH79577.1|	Apostichopus japonicus	0.0	99.33	98	4134
Refgene4879_i0_length_1941	hypothetical protein BRAFLDRAFT_71754	gi|260818172|ref|XP_002603958.1|	Branchiostoma floridae	2e-15	28.27	44	1941
Refgene4879_i0_length_1941	PREDICTED: tripartite motif-containing protein 3-like	gi|1126177537|ref|XP_019621085.1|	Branchiostoma belcheri	1e-14	28.91	45	1941
Refgene19031_i0_length_507	transmembrane protein 26-like isoform X1	gi|1229178172|ref|XP_022102549.1|	Acanthaster planci	2e-27	44.52	86	507
Refgene5112_i0_length_1884	ATP-binding cassette sub-family D member 4-like	gi|1229148806|ref|XP_022086859.1|	Acanthaster planci	0.0	54.40	98	1884
Refgene2550_i0_length_2776	uncharacterized protein LOC110443942	gi|1207988501|ref|XP_021344066.1|	Mizuhopecten yessoensis	6e-180	45.66	65	2776
Refgene13192_i0_length_921	PREDICTED: histone deacetylase complex subunit SAP30L	gi|390333940|ref|XP_788851.3|	Strongylocentrotus purpuratus	4e-91	77.91	56	921
Refgene3480_i0_length_2356	PREDICTED: protein O-mannosyl-transferase 1	gi|390362333|ref|XP_793742.3|	Strongylocentrotus purpuratus	0.0	52.69	90	2356
Refgene3324_i2_length_357	transcription factor ETV6-like isoform X2	gi|1233179643|ref|XP_022191292.1|	Nilaparvata lugens	2e-09	38.10	70	357
Refgene1439_i3_length_258	PREDICTED: galectin-3-binding protein	gi|975114508|ref|XP_015272483.1|	Gekko japonicus	2e-14	60.00	64	258
Refgene23406_i0_length_240	ribosomal protein L35e-like	gi|240849303|ref|NP_001155663.1|	Acyrthosiphon pisum	7e-31	98.31	74	240
Refgene11109_i0_length_1110	beta-1,3-galactosyltransferase 6-like	gi|1229155149|ref|XP_022090258.1|	Acanthaster planci	2e-134	55.62	89	1110
Refgene10766_i0_length_1143	PREDICTED: protein phosphatase 1B isoform X1	gi|72157901|ref|XP_790585.1|	Strongylocentrotus purpuratus	6e-166	61.95	99	1143
Refgene13097_i0_length_933	PREDICTED: nucleoside diphosphate-linked moiety X motif 22	gi|72095755|ref|XP_792389.1|	Strongylocentrotus purpuratus	2e-100	51.72	93	933
Refgene11284_i0_length_1095	PREDICTED: probable isocitrate dehydrogenase [NAD] subunit alpha, mitochondrial	gi|390346125|ref|XP_792505.3|	Strongylocentrotus purpuratus	0.0	85.84	93	1095
Refgene167_i1_length_7803	PREDICTED: talin-1 isoform X2	gi|780087559|ref|XP_011673605.1|	Strongylocentrotus purpuratus	0.0	71.30	99	7803
Refgene226_i1_length_7098	neurogenic locus Notch protein	gi|1009552904|ref|XP_015911895.1|	Parasteatoda tepidariorum	0.0	41.93	84	7098
Refgene28133_i0_length_303	hypothetical protein BRAFLDRAFT_279345	gi|260790483|ref|XP_002590271.1|	Branchiostoma floridae	6e-29	53.61	93	303
Refgene28133_i0_length_303	cystatin-A-like	gi|1229154546|ref|XP_022089943.1|	Acanthaster planci	6e-28	47.47	98	303
Refgene38501_i0_length_243	protein translation factor SUI1 homolog 2	gi|821324860|ref|NP_001295722.1|	Jatropha curcas	6e-30	66.25	99	243
Refgene36932_i0_length_249	unnamed protein product	gi|47206852|emb|CAF90612.1|	Tetraodon nigroviridis	4e-44	92.77	100	249
Refgene36932_i0_length_249	Dipeptidyl peptidase 2	gi|808876277|gb|KKF24930.1|	Larimichthys crocea	9e-43	81.93	100	249
Refgene2768_i0_length_2669	PREDICTED: interferon-induced protein with tetratricopeptide repeats 1B-like	gi|585682648|ref|XP_006812281.1|	Saccoglossus kowalevskii	1e-10	28.12	28	2669
Refgene26722_i0_length_318	BAX inhibitor (BI)-1/YccA family protein	gi|1053747790|ref|WP_066049893.1|	Halioglobus sp. HI00S01	1e-47	89.69	92	318
Refgene9145_i1_length_843	hypothetical protein OCBIM_22025803mg, partial	gi|918311606|gb|KOF82025.1|	Octopus bimaculoides	2e-49	39.29	91	843
Refgene9145_i1_length_843	PREDICTED: zonadhesin-like	gi|961098996|ref|XP_014774721.1|	Octopus bimaculoides	3e-48	43.65	93	843
Refgene3693_i0_length_2283	Tyrosine kinase receptor Cad96Ca, partial	gi|332019653|gb|EGI60127.1|	Acromyrmex echinatior	5e-16	23.18	37	2283
Refgene5192_i0_length_1866	PREDICTED: APOBEC1 complementation factor isoform X1	gi|779999926|ref|XP_011679185.1|	Strongylocentrotus purpuratus	0.0	63.98	83	1866
Refgene32987_i0_length_267	PREDICTED: uncharacterized protein K02A2.6-like	gi|957826273|ref|XP_014662946.1|	Priapulus caudatus	6e-23	54.12	96	267
Refgene32987_i0_length_267	Retrovirus-related Pol polyprotein from transposon 412	gi|999976601|gb|KXJ15775.1|	Exaiptasia pallida	5e-20	48.31	100	267
Refgene40195_i0_length_237	lecithin-cholesterol acyltransferase-like 4	gi|1228851863|ref|XP_021982636.1|	Helianthus annuus	4e-43	92.41	100	237
Refgene35377_i0_length_255	DNA-binding response regulator	gi|800934153|ref|WP_045962620.1|	Vibrio nigripulchritudo	8e-07	47.73	52	255
Refgene45437_i0_length_224	cytochrome oxidase II, partial (mitochondrion)	gi|18997059|gb|AAL83271.1|	Drosophila triauraria	1e-08	100.00	32	224
Refgene3184_i0_length_2478	hypothetical protein EGM_03761, partial	gi|355786534|gb|EHH66717.1|	Macaca fascicularis	8e-90	38.21	60	2478
Refgene3184_i0_length_2478	PREDICTED: homeobox protein cut-like 2	gi|970717160|ref|XP_015095118.1|	Vicugna pacos	4e-89	37.17	60	2478
Refgene51837_i0_length_210	PREDICTED: dol-P-Man:Man(5)GlcNAc(2)-PP-Dol alpha-1,3-mannosyltransferase	gi|410924375|ref|XP_003975657.1|	Takifugu rubripes	8e-25	73.17	97	210
Refgene2728_i1_length_2583	sodium/hydrogen exchanger 3-like isoform X2	gi|1229179761|ref|XP_022103406.1|	Acanthaster planci	0.0	55.11	74	2583
Refgene1465_i0_length_1512	RNA-binding protein 33-like	gi|1229156309|ref|XP_022090898.1|	Acanthaster planci	6e-11	41.04	27	1512
Refgene2548_i2_length_984	epidermal growth factor receptor	gi|373103968|gb|AEY55412.1|	Apostichopus japonicus	1e-174	88.41	92	984
Refgene36400_i0_length_252	taurocyamine kinase	gi|512749294|dbj|BAN57354.1|	Schistosoma japonicum	1e-22	53.25	100	252
Refgene58109_i0_length_201	DNA gyrase subunit A	gi|1197215900|ref|WP_086466533.1|	Oceanibaculum sp. L54-1-50	9e-17	62.69	100	201
Refgene50625_i0_length_213	uncharacterized protein LOC110984815 isoform X2	gi|1229175212|ref|XP_022101039.1|	Acanthaster planci	2e-10	42.25	100	213
Refgene1915_i0_length_3169	PREDICTED: replication factor C subunit 1, partial	gi|780089800|ref|XP_011673885.1|	Strongylocentrotus purpuratus	0.0	51.67	83	3169
Refgene58098_i0_length_201	predicted protein	gi|255079214|ref|XP_002503187.1|	Micromonas commoda	2e-33	83.58	100	201
Refgene58098_i0_length_201	PREDICTED: nucleolar GTP-binding protein 1-like	gi|957844904|ref|XP_014672866.1|	Priapulus caudatus	1e-33	86.57	100	201
Refgene12422_i1_length_984	PREDICTED: mitochondrial folate transporter/carrier	gi|72005284|ref|XP_783090.1|	Strongylocentrotus purpuratus	8e-154	69.28	93	984
Refgene13693_i0_length_879	PREDICTED: galactosylceramide sulfotransferase isoform X2	gi|390350825|ref|XP_003727506.1|	Strongylocentrotus purpuratus	1e-37	37.55	81	879
Refgene10442_i0_length_1173	hypothetical protein	gi|309318851|dbj|BAJ23058.1|	Pseudocentrotus depressus	2e-151	52.49	96	1173
Refgene10442_i0_length_1173	PREDICTED: GDP-fucose protein O-fucosyltransferase 1 isoform X2	gi|390345372|ref|XP_001199864.2|	Strongylocentrotus purpuratus	1e-150	53.78	94	1173
Refgene19023_i0_length_507	efflux RND transporter periplasmic adaptor subunit	gi|494435016|ref|WP_007228295.1|	marine gamma proteobacterium HTCC2148	8e-21	50.45	66	507
Refgene13610_i2_length_524	PREDICTED: uncharacterized protein LOC105442920	gi|779995230|ref|XP_011673887.1|	Strongylocentrotus purpuratus	3e-13	33.33	65	524
Refgene1462_i2_length_1392	PREDICTED: latrophilin-2 isoform X3	gi|779996266|ref|XP_011675007.1|	Strongylocentrotus purpuratus	6e-42	38.64	75	1392
Refgene9670_i0_length_1250	hypothetical protein CAPTEDRAFT_213885	gi|443685813|gb|ELT89287.1|	Capitella teleta	4e-07	24.26	63	1250
Refgene9670_i0_length_1250	PREDICTED: gastrin-releasing peptide receptor-like	gi|390334219|ref|XP_003723874.1|	Strongylocentrotus purpuratus	5e-07	24.04	67	1250
Refgene5116_i0_length_1884	PREDICTED: delta(14)-sterol reductase isoform X2	gi|115638502|ref|XP_786536.2|	Strongylocentrotus purpuratus	9e-158	48.81	93	1884
Refgene13775_i0_length_870	PREDICTED: uncharacterized protein LOC764822 isoform X2	gi|390356843|ref|XP_001201346.2|	Strongylocentrotus purpuratus	2e-16	35.09	56	870
Refgene13775_i0_length_870	interleukin-18 receptor 1-like isoform X1	gi|1229161781|ref|XP_022093829.1|	Acanthaster planci	1e-12	24.55	92	870
Refgene18351_i0_length_543	calmodulin-like protein	gi|528761907|gb|EPY81566.1|	Camelus ferus	1e-41	46.91	89	543
Refgene13869_i0_length_864	solute carrier family 25 member 48-like isoform X1	gi|1229149493|ref|XP_022087226.1|	Acanthaster planci	7e-152	78.93	97	864
Refgene392_i1_length_5883	PREDICTED: alpha-2-macroglobulin isoform X2	gi|780050807|ref|XP_011669162.1|	Strongylocentrotus purpuratus	0.0	41.66	80	5883
Refgene4166_i1_length_444	PREDICTED: angiopoietin-1 receptor	gi|884976992|ref|XP_012995759.1|	Esox lucius	5e-10	44.71	56	444
Refgene5729_i0_length_1764	85/88 kDa calcium-independent phospholipase A2-like	gi|1229145348|ref|XP_022084989.1|	Acanthaster planci	1e-103	39.89	86	1764
Refgene7491_i1_length_1507	PREDICTED: fibroblast growth factor receptor-like	gi|780074279|ref|XP_011671958.1|	Strongylocentrotus purpuratus	1e-08	25.87	50	1507
Refgene12714_i0_length_966	tubulin beta chain family protein	gi|1023988172|gb|KZV24326.1|	Dorcoceras hygrometricum	0.0	95.38	94	966
Refgene14311_i0_length_825	DTW domain-containing protein 2-like	gi|1229182114|ref|XP_022104663.1|	Acanthaster planci	4e-72	46.89	87	825
Refgene12389_i0_length_994	39S ribosomal protein L10, mitochondrial-like	gi|1229134606|ref|XP_022079222.1|	Acanthaster planci	6e-63	46.75	70	994
Refgene11553_i0_length_1070	aquaporin-11-like	gi|1229173047|ref|XP_022099881.1|	Acanthaster planci	3e-53	38.52	72	1070
Refgene13338_i0_length_912	protein-cysteine N-palmitoyltransferase HHAT-like isoform X4	gi|1229152042|ref|XP_022088606.1|	Acanthaster planci	4e-28	27.57	99	912
Refgene16756_i0_length_639	transmembrane emp24 domain-containing protein 2-like	gi|1229192717|ref|XP_022110308.1|	Acanthaster planci	2e-102	75.96	86	639
Refgene747_i4_length_1225	plexin-B-like isoform X3	gi|1229183410|ref|XP_022105363.1|	Acanthaster planci	1e-57	39.41	97	1225
Refgene6188_i1_length_390	PREDICTED: LOW QUALITY PROTEIN: serine/threonine-protein kinase RIO3, partial	gi|780168649|ref|XP_011684150.1|	Strongylocentrotus purpuratus	6e-47	71.84	79	390
Refgene2008_i0_length_3114	PREDICTED: importin-9	gi|115670904|ref|XP_795786.2|	Strongylocentrotus purpuratus	0.0	62.46	99	3114
Refgene7436_i0_length_1182	retinoid X receptor alpha	gi|343113489|gb|AEL87703.1|	Mesocentrotus nudus	8e-122	68.44	77	1182
Refgene15556_i0_length_720	PREDICTED: phosphatidylinositol-glycan biosynthesis class F protein-like isoform X2	gi|919100418|ref|XP_013386612.1|	Lingula anatina	2e-35	45.45	60	720
Refgene8243_i2_length_829	PREDICTED: E3 ubiquitin-protein ligase RNF14 isoform X1	gi|926505231|ref|XP_013801464.1|	Apteryx australis mantelli	2e-49	42.40	77	829
Refgene3282_i0_length_268	putative RNA-directed DNA polymerase from transposon X-element-like Protein	gi|1004172240|gb|EFA13335.2|	Tribolium castaneum	5e-08	52.17	94	268
Refgene3692_i0_length_2283	elongation factor G, mitochondrial-like	gi|1229161736|ref|XP_022093804.1|	Acanthaster planci	0.0	73.15	94	2283
Refgene17393_i0_length_204	PREDICTED: DNA topoisomerase 1	gi|556959581|ref|XP_005990473.1|	Latimeria chalumnae	4e-17	63.24	100	204
Refgene7842_i0_length_1464	L-2-hydroxyglutarate dehydrogenase, mitochondrial-like isoform X1	gi|1229192106|ref|XP_022109990.1|	Acanthaster planci	0.0	69.23	85	1464
Refgene15344_i1_length_741	multiple myeloma tumor-associated protein 2 homolog isoform X1	gi|1229188820|ref|XP_022108243.1|	Acanthaster planci	5e-28	65.52	35	741
Refgene7284_i1_length_1536	PREDICTED: cytochrome P450 2J6	gi|390334897|ref|XP_789460.3|	Strongylocentrotus purpuratus	3e-61	29.37	85	1536
Refgene9880_i0_length_1227	PREDICTED: gonadotropin-releasing hormone receptor isoform X2	gi|780141480|ref|XP_003724307.2|	Strongylocentrotus purpuratus	2e-81	56.74	76	1227
Refgene9578_i2_length_1263	PREDICTED: phosphatidylserine decarboxylase proenzyme	gi|390362981|ref|XP_798408.3|	Strongylocentrotus purpuratus	2e-147	51.16	99	1263
Refgene16793_i0_length_634	ADP-ribosylation factor-like protein 3	gi|1209996557|ref|XP_021392013.1|	Lonchura striata domestica	4e-84	71.98	86	634
Refgene13606_i0_length_888	exosome complex component RRP43-like	gi|1229134973|ref|XP_022079421.1|	Acanthaster planci	2e-114	64.71	92	888
Refgene16624_i0_length_648	hypothetical protein	gi|145548116|ref|XP_001459739.1|	Paramecium tetraurelia strain d4-2	3e-14	34.75	61	648
Refgene16624_i0_length_648	PREDICTED: phosphoenolpyruvate carboxylase kinase 1-like isoform X2	gi|1040816407|ref|XP_017230642.1|	Daucus carota subsp. sativus	5e-14	34.38	68	648
Refgene11765_i0_length_1050	ribonuclease H2 subunit A-like isoform X1	gi|1229166792|ref|XP_022096529.1|	Acanthaster planci	2e-141	66.67	86	1050
Refgene3187_i0_length_2478	hemicentin-2-like isoform X1	gi|1229173312|ref|XP_022100021.1|	Acanthaster planci	5e-107	31.09	85	2478
Refgene43918_i0_length_228	malate dehydrogenase	gi|697994056|gb|AIT70151.1|	Ishige okamurae	6e-32	78.95	100	228
Refgene10824_i0_length_1140	carbohydrate sulfotransferase 13-like isoform X1	gi|1229144804|ref|XP_022084697.1|	Acanthaster planci	1e-57	46.53	63	1140
Refgene46119_i0_length_222	PREDICTED: fructose-1,6-bisphosphatase 1	gi|1000733482|ref|XP_015589178.1|	Cephus cinctus	1e-23	67.57	100	222
Refgene16677_i0_length_639	PREDICTED: uncharacterized protein LOC105436430	gi|780024410|ref|XP_011665740.1|	Strongylocentrotus purpuratus	7e-44	43.69	97	639
Refgene12007_i0_length_1026	Retrovirus-related Pol polyprotein from transposon 412, partial	gi|999965766|gb|KXJ04944.1|	Exaiptasia pallida	5e-42	31.94	94	1026
Refgene27587_i0_length_309	phospholipase A1-IIgamma	gi|1162555984|ref|XP_020418988.1|	Prunus persica	4e-27	54.90	99	309
Refgene4450_i1_length_2057	PREDICTED: tyrosine kinase receptor Cad96Ca isoform X2	gi|939633156|ref|XP_014287126.1|	Halyomorpha halys	2e-35	32.46	38	2057
Refgene21936_i0_length_402	PREDICTED: iron-sulfur cluster assembly 1 homolog, mitochondrial	gi|72069971|ref|XP_798918.1|	Strongylocentrotus purpuratus	1e-70	80.62	96	402
Refgene9781_i0_length_1236	mevalonate kinase-like	gi|1229181029|ref|XP_022104077.1|	Acanthaster planci	3e-107	47.69	97	1236
Refgene31763_i0_length_276	GTP cyclohydrolase I FolE	gi|1053776565|ref|WP_066059321.1|	Halioglobus sp. HI00S01	3e-42	83.95	88	276
Refgene1677_i1_length_537	PREDICTED: zonadhesin-like	gi|780021992|ref|XP_011665251.1|	Strongylocentrotus purpuratus	3e-44	46.93	99	537
Refgene5329_i1_length_1845	Poc5	gi|1040843167|gb|ANN83890.1|	Patiria miniata	4e-162	50.76	84	1845
Refgene17291_i0_length_603	uncharacterized protein LOC110983591	gi|1229170732|ref|XP_022098638.1|	Acanthaster planci	3e-22	32.09	93	603
Refgene17291_i0_length_603	PREDICTED: transmembrane protein FAM155A-like isoform X1	gi|585701810|ref|XP_006822950.1|	Saccoglossus kowalevskii	7e-18	34.18	97	603
Refgene4021_i0_length_2175	PREDICTED: titin-like	gi|585702174|ref|XP_006823020.1|	Saccoglossus kowalevskii	3e-08	47.25	12	2175
Refgene12703_i1_length_968	proteasome subunit beta type-7-like	gi|1229163399|ref|XP_022094710.1|	Acanthaster planci	1e-101	83.70	57	968
Refgene46520_i0_length_222	glycine--tRNA ligase, mitochondrial 1-like	gi|1228942958|ref|XP_022020804.1|	Helianthus annuus	3e-42	95.95	100	222
Refgene24685_i0_length_345	barrier-to-autointegration factor-like	gi|1158842244|ref|XP_020329857.1|	Oncorhynchus kisutch	8e-14	43.01	80	345
Refgene5711_i0_length_276	PREDICTED: spartin	gi|390336348|ref|XP_003724330.1|	Strongylocentrotus purpuratus	3e-12	55.93	64	276
Refgene5290_i0_length_1851	PREDICTED: SHC SH2 domain-binding protein 1	gi|390336299|ref|XP_780902.2|	Strongylocentrotus purpuratus	1e-58	30.07	81	1851
Refgene40580_i0_length_237	cardioacceleratory peptide receptor-like	gi|1229191424|ref|XP_022109631.1|	Acanthaster planci	1e-15	48.75	100	237
Refgene31137_i0_length_279	PREDICTED: probable splicing factor 3B subunit 5	gi|198428031|ref|XP_002121995.1|	Ciona intestinalis	4e-49	80.72	89	279
Refgene33171_i0_length_267	dynein gamma chain, flagellar outer arm-like	gi|1229139214|ref|XP_022081686.1|	Acanthaster planci	4e-43	84.09	99	267
Refgene28644_i0_length_300	putative zinc finger, RING/FYVE/PHD-type, Armadillo-type fold protein	gi|1191651519|gb|OTG03492.1|	Helianthus annuus	1e-35	70.10	97	300
Refgene8770_i1_length_1338	nucleolar protein 4-like isoform X4	gi|1229129093|ref|XP_022089387.1|	Acanthaster planci	4e-103	55.74	88	1338
Refgene17638_i1_length_402	PREDICTED: ubiquitin-like protein fubi and ribosomal protein S30	gi|1049281077|ref|XP_017581219.1|	Pygocentrus nattereri	1e-33	62.50	77	402
Refgene2561_i4_length_2763	transcription termination factor 2-like	gi|1229170102|ref|XP_022098307.1|	Acanthaster planci	0.0	51.81	82	2763
Refgene15308_i0_length_744	PREDICTED: heme-binding protein 2	gi|390360004|ref|XP_797226.3|	Strongylocentrotus purpuratus	2e-69	57.69	73	744
Refgene15577_i0_length_720	lysosomal-associated transmembrane protein 4A-like	gi|1229129850|ref|XP_022093524.1|	Acanthaster planci	1e-72	50.00	94	720
Refgene51809_i0_length_210	PREDICTED: histone H3.v1-like	gi|768961728|ref|XP_011618946.1|	Takifugu rubripes	1e-22	95.83	69	210
Refgene29604_i0_length_291	uncharacterized protein LOC110058790, partial	gi|1176100789|ref|XP_020621106.1|	Orbicella faveolata	8e-22	58.67	76	291
Refgene29604_i0_length_291	ATP-dependent DNA helicase PIF1	gi|999982047|gb|KXJ21199.1|	Exaiptasia pallida	2e-18	53.66	82	291
Refgene24230_i0_length_355	PREDICTED: P2X purinoceptor 7-like	gi|779995068|ref|XP_011673717.1|	Strongylocentrotus purpuratus	7e-08	39.73	62	355
Refgene6220_i0_length_1683	nicalin-like isoform X2	gi|1229179028|ref|XP_022103016.1|	Acanthaster planci	0.0	62.36	96	1683
Refgene17716_i0_length_288	SJCHGC02546 protein, partial	gi|76154544|gb|AAX26009.2|	Schistosoma japonicum	2e-21	55.42	86	288
Refgene42667_i0_length_231	elongation factor 1-alpha-like protein, partial	gi|948564433|gb|ALM88575.1|	Salpingoeca urceolata	1e-43	94.74	99	231
Refgene8242_i0_length_1411	PREDICTED: galactosylceramide sulfotransferase isoform X2	gi|390350825|ref|XP_003727506.1|	Strongylocentrotus purpuratus	7e-121	49.21	80	1411
Refgene41395_i0_length_234	paramyosin-like	gi|1173886113|gb|OQR68539.1|	Tropilaelaps mercedesae	2e-08	41.03	100	234
Refgene20036_i0_length_462	Cysteine-rich, acidic integral membrane protein, partial	gi|449282693|gb|EMC89504.1|	Columba livia	6e-13	39.78	62	462
Refgene8234_i0_length_1410	solute carrier family 52, riboflavin transporter, member 3-B-like	gi|1229153843|ref|XP_022089567.1|	Acanthaster planci	4e-146	47.17	95	1410
Refgene25969_i0_length_327	PREDICTED: cathepsin B-like isoform X2	gi|1111087042|ref|XP_019228159.1|	Nicotiana attenuata	2e-33	65.17	76	327
Refgene1504_i1_length_3267	PREDICTED: NFX1-type zinc finger-containing protein 1-like	gi|780068913|ref|XP_011671318.1|	Strongylocentrotus purpuratus	0.0	49.40	82	3267
Refgene23966_i0_length_357	PREDICTED: high mobility group protein B2-like	gi|597751323|ref|XP_007237553.1|	Astyanax mexicanus	6e-20	37.29	99	357
Refgene14524_i0_length_807	low-density lipoprotein receptor-related protein 12-like	gi|1229136729|ref|XP_022080365.1|	Acanthaster planci	3e-68	47.22	93	807
Refgene40078_i0_length_237	PREDICTED: FRAS1-related extracellular matrix protein 1-like	gi|768956955|ref|XP_011616996.1|	Takifugu rubripes	6e-16	100.00	48	237
Refgene40037_i0_length_237	Armadillo-type fold	gi|954187943|gb|KRX00771.1|	Pseudocohnilembus persalinus	2e-30	75.64	99	237
Refgene6328_i0_length_1665	PREDICTED: uncharacterized protein LOC591506	gi|115717737|ref|XP_796159.2|	Strongylocentrotus purpuratus	2e-103	42.09	80	1665
Refgene5905_i0_length_1734	PREDICTED: cytosol aminopeptidase	gi|573882101|ref|XP_006629237.1|	Lepisosteus oculatus	0.0	58.61	87	1734
Refgene34793_i0_length_258	serine/threonine-protein phosphatase 4 regulatory subunit 1	gi|1199318501|ref|XP_021167001.1|	Fundulus heteroclitus	2e-12	52.11	79	258
Refgene5587_i0_length_1702	NLRP3	gi|1235720455|gb|ASU91533.1|	Apostichopus japonicus	5e-83	35.71	81	1702
Refgene16900_i0_length_624	PREDICTED: recQ-mediated genome instability protein 2-like isoform X1	gi|1126222907|ref|XP_019645741.1|	Branchiostoma belcheri	3e-12	32.69	73	624
Refgene28115_i0_length_303	PREDICTED: uncharacterized protein LOC582967 isoform X3	gi|780000367|ref|XP_011679685.1|	Strongylocentrotus purpuratus	1e-36	70.59	98	303
Refgene28115_i0_length_303	amyloid beta A4 precursor protein-binding family B member 2-like isoform X3	gi|1229171328|ref|XP_022098961.1|	Acanthaster planci	9e-31	69.00	97	303
Refgene8663_i0_length_1362	PREDICTED: glycoprotein 3-alpha-L-fucosyltransferase A-like	gi|390353462|ref|XP_003728118.1|	Strongylocentrotus purpuratus	8e-49	43.46	51	1362
Refgene5839_i0_length_1744	uncharacterized protein LOC111137873	gi|1242808938|ref|XP_022345276.1|	Crassostrea virginica	6e-93	42.01	65	1744
Refgene5839_i0_length_1744	Jerky protein homolog-like	gi|1205895670|gb|OWF45553.1|	Mizuhopecten yessoensis	2e-75	36.06	65	1744
Refgene22389_i0_length_390	PREDICTED: small integral membrane protein 15-like	gi|291227382|ref|XP_002733658.1|	Saccoglossus kowalevskii	4e-11	56.58	58	390
Refgene7508_i0_length_1506	hypothetical protein	gi|312222613|dbj|BAJ33521.1|	Hemicentrotus pulcherrimus	4e-60	57.69	36	1506
Refgene7508_i0_length_1506	ankyrin-containing gene specific for apical tuft-1	gi|324021757|ref|NP_001191242.1|	Strongylocentrotus purpuratus	5e-60	58.24	36	1506
Refgene24013_i0_length_357	PREDICTED: acid-sensing ion channel 4-like	gi|585673676|ref|XP_006818454.1|	Saccoglossus kowalevskii	1e-09	34.41	76	357
Refgene27456_i0_length_270	unnamed protein product	gi|47216074|emb|CAG04813.1|	Tetraodon nigroviridis	2e-22	55.56	84	270
Refgene27456_i0_length_270	PREDICTED: zinc finger CCHC domain-containing protein 24-like isoform X2	gi|1000726787|ref|XP_015585998.1|	Cephus cinctus	2e-21	66.67	63	270
Refgene16981_i0_length_222	PREDICTED: mitochondrial pyruvate carrier 2-like isoform X2	gi|919065099|ref|XP_013414173.1|	Lingula anatina	8e-19	66.67	81	222
Refgene20896_i0_length_432	hypothetical protein AC249_AIPGENE28335	gi|999969167|gb|KXJ08341.1|	Exaiptasia pallida	1e-13	32.80	85	432
Refgene20896_i0_length_432	52 kDa repressor of the inhibitor of the protein kinase	gi|999977095|gb|KXJ16269.1|	Exaiptasia pallida	1e-11	34.17	82	432
Refgene45590_i0_length_222	potassium channel subfamily K member 4-like	gi|1229167836|ref|XP_022097080.1|	Acanthaster planci	9e-07	49.09	74	222
Refgene1136_i0_length_3960	PREDICTED: multidrug resistance protein 1 isoform X1	gi|1004666700|ref|XP_007424766.2|	Python bivittatus	0.0	49.69	98	3960
Refgene9636_i0_length_1254	arginase	gi|992324665|gb|AMH87238.1|	Apostichopus japonicus	0.0	97.91	91	1254
Refgene26271_i0_length_324	hypothetical protein	gi|84579145|dbj|BAE73006.1|	Macaca fascicularis	2e-14	55.70	73	324
Refgene26271_i0_length_324	actin, cytoplasmic 2	gi|198041659|ref|NP_001128241.1|	Pan troglodytes	3e-12	72.73	41	324
Refgene4322_i0_length_2080	ralA-binding protein 1-like isoform X2	gi|1229155970|ref|XP_022090713.1|	Acanthaster planci	6e-84	50.70	41	2080
Refgene13314_i0_length_912	C4b-binding protein alpha chain-like isoform X3	gi|1174694670|ref|XP_020560453.1|	Oryzias latipes	2e-09	31.93	39	912
Refgene614_i0_length_5031	maestro heat-like repeat-containing protein family member 1	gi|1229140307|ref|XP_022082273.1|	Acanthaster planci	0.0	61.19	99	5031
Refgene6604_i0_length_1623	PREDICTED: ubiquinone biosynthesis monooxygenase COQ6	gi|780158948|ref|XP_011682786.1|	Strongylocentrotus purpuratus	3e-171	57.53	88	1623
Refgene31131_i0_length_279	PREDICTED: huntingtin-interacting protein K	gi|449462146|ref|XP_004148802.1|	Cucumis sativus	2e-27	91.53	63	279
Refgene14689_i1_length_793	PREDICTED: E3 ubiquitin-protein ligase RNF4	gi|390338891|ref|XP_003724870.1|	Strongylocentrotus purpuratus	1e-25	67.65	26	793
Refgene18111_i0_length_555	C-type lectin lectoxin-Lio2-like	gi|1229132852|ref|XP_022109440.1|	Acanthaster planci	2e-23	38.73	75	555
Refgene19870_i0_length_468	eukaryotic translation initiation factor 1A	gi|1173915901|gb|OQR76962.1|	Tropilaelaps mercedesae	1e-54	84.31	65	468
Refgene9039_i0_length_1320	PREDICTED: retinoid-inducible serine carboxypeptidase	gi|780084208|ref|XP_011673197.1|	Strongylocentrotus purpuratus	1e-156	54.87	99	1320
Refgene11300_i0_length_1092	PREDICTED: protein SGT1 homolog	gi|1126178415|ref|XP_019621564.1|	Branchiostoma belcheri	8e-105	46.98	92	1092
Refgene49487_i0_length_216	hypothetical protein LR68_04456	gi|727072116|gb|KHF26723.1|	Anoxybacillus sp. BCO1	4e-14	63.38	99	216
Refgene49487_i0_length_216	Uncharacterised protein	gi|815092342|emb|CRH76625.1|	Chlamydia trachomatis	1e-10	53.52	99	216
Refgene6411_i0_length_1650	urea-proton symporter DUR3-like	gi|1229144848|ref|XP_022084721.1|	Acanthaster planci	0.0	71.84	82	1650
Refgene56_i0_length_10974	protein unc-80 homolog isoform X3	gi|1229176933|ref|XP_022101911.1|	Acanthaster planci	0.0	63.18	85	10974
Refgene10325_i0_length_1184	uncharacterized protein LOC110237939	gi|1191043446|ref|XP_020899219.1|	Exaiptasia pallida	3e-58	35.69	84	1184
Refgene49992_i0_length_213	unnamed protein product, partial	gi|296081885|emb|CBI20890.3|	Vitis vinifera	7e-44	98.59	100	213
Refgene49992_i0_length_213	coil domain protein	gi|648174986|gb|AIC33523.1|	Panax ginseng	6e-44	97.18	100	213
Refgene28161_i0_length_303	receptor for activated protein kinase C	gi|1031915594|gb|ANG56310.1|	Argopecten irradians	1e-43	72.45	97	303
Refgene23590_i0_length_363	receptor L domain protein	gi|1194509415|gb|OUC45429.1|	Trichinella nativa	2e-07	34.52	69	363
Refgene30723_i0_length_282	uncharacterized protein LOC110990748 isoform X1	gi|1229195099|ref|XP_022111533.1|	Acanthaster planci	2e-16	38.04	98	282
Refgene18055_i0_length_558	PREDICTED: dynactin subunit 5 isoform X1	gi|779991185|ref|XP_011669023.1|	Strongylocentrotus purpuratus	1e-111	82.51	98	558
Refgene20178_i0_length_456	hypothetical protein	gi|817695419|ref|WP_046658348.1|	Lysobacter capsici	5e-10	32.14	74	456
Refgene27675_i0_length_309	uncharacterized protein LOC110982732, partial	gi|1229167798|ref|XP_022097062.1|	Acanthaster planci	5e-34	66.00	97	309
Refgene14529_i0_length_807	PREDICTED: uncharacterized protein LOC105439903 isoform X1	gi|780038629|ref|XP_011667752.1|	Strongylocentrotus purpuratus	1e-33	33.19	84	807
Refgene14529_i0_length_807	Gustatory receptor for sugar taste 64f	gi|1205897513|gb|OWF46983.1|	Mizuhopecten yessoensis	2e-32	34.10	92	807
Refgene37425_i0_length_246	PREDICTED: kinesin-like protein KIF19 isoform X2	gi|768958762|ref|XP_011617748.1|	Takifugu rubripes	7e-43	97.47	96	246
Refgene6585_i0_length_1626	trypsin-like serine protease	gi|347449203|gb|AEO93271.1|	Apostichopus japonicus	5e-90	57.59	46	1626
Refgene23052_i0_length_370	PREDICTED: ficolin-2	gi|946781367|ref|XP_014401529.1|	Myotis brandtii	2e-10	47.30	60	370
Refgene31635_i0_length_276	PREDICTED: craniofacial development protein 2-like	gi|1067099942|ref|XP_018012053.1|	Hyalella azteca	6e-07	38.20	92	276
Refgene18206_i0_length_552	hypothetical protein LOTGIDRAFT_145278	gi|676461112|ref|XP_009055837.1|	Lottia gigantea	1e-13	32.88	77	552
Refgene3406_i1_length_2385	PREDICTED: probable ATP-dependent RNA helicase DDX23	gi|780044133|ref|XP_011668543.1|	Strongylocentrotus purpuratus	0.0	74.81	85	2385
Refgene9230_i1_length_1297	GTPase IMAP family member 8-like	gi|1168937904|ref|XP_020512268.1|	Labrus bergylta	1e-13	29.58	47	1297
Refgene9610_i0_length_1257	PREDICTED: amphiphysin	gi|390332129|ref|XP_782507.3|	Strongylocentrotus purpuratus	6e-121	49.53	95	1257
Refgene10920_i0_length_1128	uncharacterized protein LOC110974410 isoform X1	gi|1229139256|ref|XP_022081710.1|	Acanthaster planci	1e-131	64.42	71	1128
Refgene10920_i0_length_1128	PREDICTED: DNA-(apurinic or apyrimidinic site) lyase isoform X2	gi|390345498|ref|XP_789515.3|	Strongylocentrotus purpuratus	2e-125	62.92	71	1128
Refgene13025_i1_length_939	ubiquitin recognition factor in ER-associated degradation protein 1-like isoform X1	gi|1229146976|ref|XP_022085879.1|	Acanthaster planci	3e-134	66.56	98	939
Refgene31849_i0_length_275	PREDICTED: gastrula zinc finger protein XlCGF57.1-like	gi|1025094960|ref|XP_016343835.1|	Sinocyclocheilus anshuiensis	9e-09	50.00	61	275
Refgene5516_i0_length_1806	PWWP domain-containing protein MUM1-like	gi|1229178943|ref|XP_022102970.1|	Acanthaster planci	2e-29	28.98	50	1806
Refgene6482_i0_length_1639	PREDICTED: malonyl-CoA-acyl carrier protein transacylase, mitochondrial-like	gi|780116225|ref|XP_011677236.1|	Strongylocentrotus purpuratus	5e-145	59.18	67	1639
Refgene2863_i0_length_2625	ubiquitin carboxyl-terminal hydrolase 10-like	gi|1229143698|ref|XP_022084105.1|	Acanthaster planci	1e-159	53.81	53	2625
Refgene50109_i0_length_213	40S Ribosomal Protein S4	gi|559372471|gb|AHB12425.1|	Pantala flavescens	8e-30	74.65	100	213
Refgene28969_i0_length_297	PREDICTED: RNA-directed DNA polymerase from mobile element jockey-like	gi|928037905|ref|XP_013867620.1|	Austrofundulus limnaeus	1e-08	44.59	75	297
Refgene1561_i0_length_3459	uncharacterized protein LOC110980534 isoform X1	gi|1229160233|ref|XP_022093012.1|	Acanthaster planci	7e-117	52.95	37	3459
Refgene1561_i0_length_3459	PREDICTED: homeodomain-interacting protein kinase 3	gi|390361755|ref|XP_003729992.1|	Strongylocentrotus purpuratus	2e-97	48.24	36	3459
Refgene52029_i0_length_210	PREDICTED: ATP-binding cassette sub-family A member 1-like, partial	gi|585650454|ref|XP_006814583.1|	Saccoglossus kowalevskii	4e-11	44.26	87	210
Refgene14376_i0_length_819	PREDICTED: uncharacterized protein LOC578978 isoform X12	gi|780003206|ref|XP_011683152.1|	Strongylocentrotus purpuratus	4e-37	48.89	100	819
Refgene14376_i0_length_819	basement membrane-specific heparan sulfate proteoglycan core protein-like isoform X2	gi|1229155515|ref|XP_022090461.1|	Acanthaster planci	1e-30	38.97	99	819
Refgene11965_i0_length_1029	receptor for egg jelly 7 precursor	gi|148539626|ref|NP_001091915.1|	Strongylocentrotus purpuratus	7e-62	38.89	94	1029
Refgene762_i2_length_2001	titin homolog isoform X9	gi|1229135154|ref|XP_022079520.1|	Acanthaster planci	3e-23	35.44	31	2001
Refgene34748_i0_length_258	uncharacterized protein LOC110467399	gi|1207978431|ref|XP_021380213.1|	Mizuhopecten yessoensis	2e-07	43.55	72	258
Refgene27652_i0_length_309	uncharacterized protein LOC110976303 isoform X1	gi|1229145638|ref|XP_022085145.1|	Acanthaster planci	1e-52	84.31	99	309
Refgene27652_i0_length_309	PREDICTED: protein FAM78B-like	gi|115768243|ref|XP_797512.2|	Strongylocentrotus purpuratus	2e-55	84.47	100	309
Refgene12720_i0_length_966	iodotyrosine deiodinase L homeolog	gi|148230418|ref|NP_001087329.1|	Xenopus laevis	5e-86	62.50	71	966
Refgene55792_i0_length_204	ubiquitin-activating enzyme E1	gi|924126140|emb|CUA67734.1|	Rhizoctonia solani	5e-23	97.92	71	204
Refgene50455_i0_length_213	unnamed protein product, partial	gi|47216510|emb|CAG02161.1|	Tetraodon nigroviridis	5e-31	100.00	80	213
Refgene50455_i0_length_213	protein IWS1 homolog	gi|1228971595|ref|XP_022049455.1|	Acanthochromis polyacanthus	9e-30	94.74	80	213
Refgene14414_i0_length_816	synaptosomal-associated protein 29-like isoform X1	gi|1229177377|ref|XP_022102128.1|	Acanthaster planci	1e-53	44.13	83	816
Refgene3468_i0_length_2359	metal transporter CNNM4-like	gi|1229185999|ref|XP_022106751.1|	Acanthaster planci	0.0	60.70	86	2359
Refgene5809_i0_length_534	PREDICTED: E3 ubiquitin-protein ligase TRIM23 isoform X2	gi|390332516|ref|XP_796010.3|	Strongylocentrotus purpuratus	1e-67	72.46	78	534
Refgene10658_i0_length_1152	uncharacterized protein LOC110976303 isoform X1	gi|1229145638|ref|XP_022085145.1|	Acanthaster planci	2e-160	83.08	69	1152
Refgene10658_i0_length_1152	protein FAM78B-like isoform X2	gi|1229145642|ref|XP_022085147.1|	Acanthaster planci	1e-163	83.08	69	1152
Refgene6994_i0_length_1569	polyprotein	gi|1159189058|ref|YP_009351879.1|	Peach rosette mosaic virus	0.0	62.01	97	1569
Refgene34196_i0_length_261	chaperonin GroEL	gi|759941446|ref|WP_043626471.1|	Ensifer sp. ZNC0028	9e-44	85.06	100	261
Refgene54953_i0_length_204	PREDICTED: tubulin alpha chain-like	gi|1101564360|ref|XP_018948130.1|	Cyprinus carpio	5e-27	92.31	76	204
Refgene16686_i0_length_642	PREDICTED: death domain-containing protein CRADD-like	gi|390343327|ref|XP_003725850.1|	Strongylocentrotus purpuratus	3e-24	31.17	95	642
Refgene2958_i0_length_2577	HMG domain-containing protein 3	gi|999989116|gb|KXJ28168.1|	Exaiptasia pallida	6e-42	28.29	85	2577
Refgene37840_i0_length_246	PREDICTED: uncharacterized protein K02A2.6-like, partial	gi|390368332|ref|XP_003731432.1|	Strongylocentrotus purpuratus	1e-08	39.02	100	246
Refgene15893_i0_length_699	thioredoxin domain-containing protein 3 homolog isoform X3	gi|1229162030|ref|XP_022093963.1|	Acanthaster planci	1e-54	67.18	56	699
Refgene7637_i1_length_1488	PREDICTED: glycoprotein 3-alpha-L-fucosyltransferase A-like	gi|780132387|ref|XP_011679465.1|	Strongylocentrotus purpuratus	2e-82	40.36	67	1488
Refgene1232_i0_length_2991	PREDICTED: uncharacterized protein LOC578978 isoform X9	gi|780003189|ref|XP_011683138.1|	Strongylocentrotus purpuratus	9e-52	42.44	48	2991
Refgene1232_i0_length_2991	mucin-2-like isoform X3	gi|1229140423|ref|XP_022082335.1|	Acanthaster planci	8e-47	38.53	40	2991
Refgene33033_i0_length_267	uncharacterized protein At4g26450 isoform X1	gi|1228945421|ref|XP_022021840.1|	Helianthus annuus	9e-13	65.75	82	267
Refgene11974_i0_length_1029	protein FAM50A-like	gi|1229139010|ref|XP_022081581.1|	Acanthaster planci	8e-137	69.71	99	1029
Refgene440_i4_length_3048	26S proteasome non-ATPase regulatory subunit 1-like	gi|1229161672|ref|XP_022093769.1|	Acanthaster planci	0.0	75.52	85	3048
Refgene15958_i0_length_693	G-protein coupled receptor 54-like	gi|1229148916|ref|XP_022086915.1|	Acanthaster planci	2e-37	41.58	81	693
Refgene23447_i0_length_366	gag-pol fusion protein	gi|595444906|gb|EXX55763.1|	Rhizophagus irregularis DAOM 197198w	8e-12	51.61	51	366
Refgene16623_i0_length_648	PREDICTED: cAMP and cAMP-inhibited cGMP 3',5'-cyclic phosphodiesterase 10A-like	gi|780045455|ref|XP_011668778.1|	Strongylocentrotus purpuratus	3e-50	50.84	83	648
Refgene50853_i0_length_213	acyl-CoA dehydrogenase	gi|494437096|ref|WP_007230375.1|	marine gamma proteobacterium HTCC2148	1e-30	78.87	100	213
Refgene32608_i0_length_270	rubrerythrin	gi|794202343|gb|AKA48791.1|	uncultured archaeon	8e-15	48.81	93	270
Refgene10895_i0_length_1131	PREDICTED: uncharacterized protein LOC109089885	gi|1101587164|ref|XP_018959354.1|	Cyprinus carpio	3e-28	31.05	49	1131
Refgene10895_i0_length_1131	PREDICTED: zinc finger CCHC domain-containing protein 10-like	gi|585703879|ref|XP_006823343.1|	Saccoglossus kowalevskii	4e-28	38.86	42	1131
Refgene5831_i0_length_1746	PREDICTED: LOW QUALITY PROTEIN: protein slit	gi|1135089671|ref|XP_019894422.1|	Musca domestica	2e-08	25.16	53	1746
Refgene10176_i0_length_1197	glucose-6-phosphatase 2-like	gi|1229185602|ref|XP_022106539.1|	Acanthaster planci	5e-71	42.68	82	1197
Refgene7546_i0_length_1500	organic cation transporter protein-like isoform X2	gi|1229132714|ref|XP_022108730.1|	Acanthaster planci	1e-70	32.64	94	1500
Refgene15546_i0_length_723	PREDICTED: uncharacterized protein LOC106805838	gi|957826531|ref|XP_014663082.1|	Priapulus caudatus	7e-65	45.93	85	723
Refgene46241_i0_length_222	PREDICTED: trichohyalin-like	gi|1126201896|ref|XP_019634316.1|	Branchiostoma belcheri	2e-10	60.00	74	222
Refgene1364_i0_length_3672	signal recognition particle subunit SRP72-like	gi|1229162919|ref|XP_022094450.1|	Acanthaster planci	2e-145	59.65	32	3672
Refgene7538_i1_length_264	PREDICTED: Golgi pH regulator isoform X2	gi|1032836640|ref|XP_016827190.1|	Cricetulus griseus	1e-33	74.42	93	264
Refgene2311_i0_length_2910	exonuclease mut-7 homolog	gi|1229185901|ref|XP_022106698.1|	Acanthaster planci	0.0	41.45	80	2910
Refgene1953_i0_length_1322	PREDICTED: integrin alpha pat-2-like	gi|919104048|ref|XP_013388346.1|	Lingula anatina	1e-23	27.98	86	1322
Refgene15869_i0_length_699	hypothetical protein [[Clostridium] hungatei]	gi|1167634317|ref|WP_080063596.1|	Clostridium	8e-07	42.86	35	699
Refgene15869_i0_length_699	chromosome partition protein Smc [[Clostridium] hungatei]	gi|1162539856|gb|OPX44907.1|	Clostridium	6e-07	42.86	35	699
Refgene11024_i0_length_1118	PREDICTED: uronyl 2-sulfotransferase	gi|72080234|ref|XP_792962.1|	Strongylocentrotus purpuratus	6e-69	40.96	72	1118
Refgene31802_i0_length_276	hypothetical protein	gi|494436632|ref|WP_007229911.1|	marine gamma proteobacterium HTCC2148	3e-21	63.24	74	276
Refgene31802_i0_length_276	MULTISPECIES: YicC family protein	gi|1057076197|ref|WP_068480255.1|	Oleiphilus	1e-19	55.84	84	276
Refgene26095_i0_length_327	PREDICTED: uncharacterized protein LOC105444208	gi|779985799|ref|XP_011676472.1|	Strongylocentrotus purpuratus	5e-11	37.25	94	327
Refgene6549_i0_length_1629	PREDICTED: low-density lipoprotein receptor-related protein 4	gi|1080033102|ref|XP_018579890.1|	Anoplophora glabripennis	9e-31	42.11	36	1629
Refgene33843_i0_length_263	RNA-directed DNA polymerase from mobile element jockey	gi|999976608|gb|KXJ15782.1|	Exaiptasia pallida	2e-16	55.71	80	263
Refgene12604_i0_length_975	aquaporin-9-like	gi|1229129978|ref|XP_022094240.1|	Acanthaster planci	4e-55	43.48	83	975
Refgene2582_i0_length_2760	NLRP10	gi|1235720457|gb|ASU91534.1|	Apostichopus japonicus	0.0	39.96	99	2760
Refgene17654_i0_length_580	protein CEBPZOS-like	gi|1229142147|ref|XP_022083269.1|	Acanthaster planci	2e-24	54.32	42	580
Refgene6133_i0_length_1699	ADP-ribosylation factor GTPase-activating protein 1-like isoform X3	gi|1229129273|ref|XP_022090384.1|	Acanthaster planci	1e-131	57.26	65	1699
Refgene2645_i0_length_2724	PREDICTED: protein SFI1 homolog	gi|780062931|ref|XP_011670629.1|	Strongylocentrotus purpuratus	1e-57	24.04	94	2724
Refgene10214_i0_length_1194	sushi, von Willebrand factor type A, EGF and pentraxin domain-containing protein 1-like	gi|926612298|ref|XP_013794399.1|	Limulus polyphemus	3e-33	32.69	87	1194
Refgene5893_i1_length_1737	ATP synthase subunit alpha, mitochondrial-like	gi|1229130350|ref|XP_022096202.1|	Acanthaster planci	0.0	86.49	96	1737
Refgene10689_i0_length_1152	speckle-type POZ protein-like isoform X2	gi|1229183790|ref|XP_022105569.1|	Acanthaster planci	0.0	90.33	94	1152
Refgene11559_i0_length_1070	PREDICTED: nociceptin receptor	gi|390339173|ref|XP_003724946.1|	Strongylocentrotus purpuratus	3e-68	44.24	75	1070
Refgene584_i0_length_5133	PREDICTED: uncharacterized protein LOC100370505	gi|585656520|ref|XP_002734085.2|	Saccoglossus kowalevskii	0.0	73.30	68	5133
Refgene18118_i0_length_555	myeloid-derived growth factor-like	gi|1229186048|ref|XP_022106777.1|	Acanthaster planci	8e-33	47.29	69	555
Refgene31778_i0_length_276	protoheme IX farnesyltransferase	gi|640741588|ref|WP_025163645.1|	Pseudomonas taeanensis	9e-35	64.04	97	276
Refgene12705_i0_length_966	PREDICTED: epidermal retinol dehydrogenase 2 isoform X1	gi|72110317|ref|XP_787069.1|	Strongylocentrotus purpuratus	2e-89	48.30	91	966
Refgene188_i0_length_7509	E3 ubiquitin-protein ligase HECTD1-like	gi|1229132041|ref|XP_022105219.1|	Acanthaster planci	0.0	78.28	91	7509
Refgene18986_i0_length_508	uncharacterized protein LOC109916227 isoform X1	gi|1160140605|ref|XP_020371528.1|	Rhincodon typus	2e-34	47.17	93	508
Refgene18986_i0_length_508	activating transcription factor 7-interacting protein 1 isoform X3	gi|915547423|ref|XP_013224224.1|	Columba livia	4e-29	42.77	93	508
Refgene42588_i0_length_231	FAD-dependent oxidoreductase	gi|1200364942|gb|OUU84197.1|	Hyphomicrobiaceae bacterium TMED74	1e-24	64.47	99	231
Refgene22165_i0_length_396	sodium-coupled monocarboxylate transporter 1-like	gi|1229129233|ref|XP_022090160.1|	Acanthaster planci	6e-46	66.67	89	396
Refgene11860_i0_length_1041	PREDICTED: uncharacterized protein LOC106150985	gi|919084437|ref|XP_013379494.1|	Lingula anatina	2e-58	38.72	76	1041
Refgene11860_i0_length_1041	PREDICTED: transmembrane protein 53-like isoform X2	gi|657581372|ref|XP_008294698.1|	Stegastes partitus	2e-44	34.51	73	1041
Refgene21133_i0_length_425	glycosyl transferase GT2 family	gi|502720889|ref|WP_012955873.1|	Methanobrevibacter ruminantium	6e-14	41.28	90	425
Refgene14197_i0_length_837	PREDICTED: uncharacterized protein K02A2.6-like	gi|957855122|ref|XP_014677177.1|	Priapulus caudatus	1e-73	46.54	92	837
Refgene14197_i0_length_837	Transposon Ty3-G Gag-Pol polyprotein	gi|999981575|gb|KXJ20749.1|	Exaiptasia pallida	4e-57	45.38	83	837
Refgene4099_i0_length_2151	YTH domain-containing protein 1-like isoform X3	gi|1229183501|ref|XP_022105414.1|	Acanthaster planci	4e-83	57.38	41	2151
Refgene17044_i0_length_618	heterogeneous nuclear ribonucleoprotein A0-like	gi|1191074889|ref|XP_020916304.1|	Exaiptasia pallida	6e-49	44.97	92	618
Refgene899_i0_length_4329	probable ATP-dependent RNA helicase YTHDC2	gi|1229174839|ref|XP_022100852.1|	Acanthaster planci	0.0	60.75	82	4329
Refgene10886_i0_length_1133	PREDICTED: tethering factor for nuclear proteasome STS1 isoform X3	gi|780171785|ref|XP_011660675.1|	Strongylocentrotus purpuratus	5e-57	39.49	78	1133
Refgene17176_i0_length_610	PREDICTED: C-type lectin domain family 19 member A	gi|557014531|ref|XP_006007765.1|	Latimeria chalumnae	5e-20	37.20	77	610
Refgene56182_i0_length_204	PREDICTED: T-complex protein 1 subunit gamma	gi|470116034|ref|XP_004294191.1|	Fragaria vesca subsp. vesca	3e-37	97.06	100	204
Refgene4060_i1_length_1138	PH-interacting protein-like isoform X2	gi|1229139680|ref|XP_022081938.1|	Acanthaster planci	1e-31	34.64	75	1138
Refgene797_i1_length_1324	protein Jumonji-like isoform X2	gi|1229140451|ref|XP_022082351.1|	Acanthaster planci	8e-47	33.90	79	1324
Refgene1405_i0_length_3615	PREDICTED: uncharacterized protein LOC109484386	gi|1126218218|ref|XP_019643193.1|	Branchiostoma belcheri	2e-57	35.90	31	3615
Refgene1405_i0_length_3615	PREDICTED: transcriptional protein SWT1	gi|975105808|ref|XP_015268262.1|	Gekko japonicus	6e-56	34.46	32	3615
Refgene3494_i0_length_2352	PREDICTED: dentin sialophosphoprotein isoform X1	gi|390346990|ref|XP_003726680.1|	Strongylocentrotus purpuratus	4e-83	52.57	34	2352
Refgene16726_i0_length_639	PREDICTED: proteasome subunit beta type-2	gi|390349452|ref|XP_003727222.1|	Strongylocentrotus purpuratus	2e-113	76.88	93	639
Refgene18070_i0_length_558	PREDICTED: WAP four-disulfide core domain protein 1	gi|390365530|ref|XP_794994.3|	Strongylocentrotus purpuratus	1e-31	55.86	59	558
Refgene657_i0_length_4896	DNA helicase INO80-like isoform X1	gi|1229142153|ref|XP_022083273.1|	Acanthaster planci	0.0	55.19	89	4896
Refgene38455_i0_length_243	NADH dehydrogenase subunit 5 (mitochondrion)	gi|1131390122|gb|APU89525.1|	Porcellio dilatatus dilatatus	1e-11	59.21	94	243
Refgene36527_i0_length_252	hypothetical protein	gi|1055908122|gb|AOE11701.1|	uncultured bacterium	2e-27	72.84	96	252
Refgene36527_i0_length_252	retron-type RNA-directed DNA polymerase	gi|1055908123|gb|AOE11702.1|	uncultured bacterium	8e-24	72.46	82	252
Refgene16353_i0_length_666	hypothetical protein BRAFLDRAFT_268308	gi|260806074|ref|XP_002597910.1|	Branchiostoma floridae	6e-70	52.72	83	666
Refgene16353_i0_length_666	PREDICTED: dihydrofolate reductase	gi|72009986|ref|XP_780421.1|	Strongylocentrotus purpuratus	2e-68	53.19	83	666
Refgene2871_i1_length_1851	uncharacterized protein LOC110974776 isoform X1	gi|1229140419|ref|XP_022082333.1|	Acanthaster planci	3e-57	32.55	100	1851
Refgene2871_i1_length_1851	PREDICTED: hyalin, partial	gi|780141638|ref|XP_011680736.1|	Strongylocentrotus purpuratus	8e-50	32.70	99	1851
Refgene21976_i0_length_402	predicted protein	gi|156358584|ref|XP_001624597.1|	Nematostella vectensis	6e-13	32.39	53	402
Refgene21976_i0_length_402	sialidase-like	gi|1207961053|ref|XP_021370889.1|	Mizuhopecten yessoensis	9e-09	58.06	61	402
Refgene2696_i0_length_2706	WD repeat-containing protein 36-like	gi|1229194727|ref|XP_022111358.1|	Acanthaster planci	0.0	56.11	99	2706
Refgene17388_i0_length_597	mpv17-like protein 2 isoform X1	gi|1229167955|ref|XP_022097144.1|	Acanthaster planci	4e-58	50.24	95	597
Refgene12369_i0_length_996	cytosolic 5'-nucleotidase 3-like isoform X1	gi|1229133162|ref|XP_022110905.1|	Acanthaster planci	4e-123	55.83	97	996
Refgene30255_i0_length_285	ribosomal protein RPS3A	gi|237837685|ref|XP_002368140.1|	Toxoplasma gondii ME49	1e-49	82.98	99	285
Refgene31777_i0_length_276	Cysteine dioxygenase type 1	gi|290562878|gb|ADD38833.1|	Lepeophtheirus salmonis	1e-26	70.00	76	276
Refgene20658_i0_length_441	PREDICTED: solute carrier family 23 member 2-like isoform X2	gi|658852492|ref|XP_008408846.1|	Poecilia reticulata	1e-15	41.24	66	441
Refgene447_i1_length_1476	sushi, von Willebrand factor type A, EGF and pentraxin domain-containing protein 1-like	gi|1191028012|ref|XP_020915100.1|	Exaiptasia pallida	6e-49	29.48	93	1476
Refgene21630_i0_length_411	hypothetical protein KP79_PYT25114	gi|1205889510|gb|OWF40392.1|	Mizuhopecten yessoensis	4e-15	33.58	93	411
Refgene2019_i0_length_3108	PREDICTED: coiled-coil and C2 domain-containing protein 1-like isoform X1	gi|1126210342|ref|XP_019638923.1|	Branchiostoma belcheri	4e-117	34.85	76	3108
Refgene19417_i0_length_489	PREDICTED: leucine-rich repeat serine/threonine-protein kinase 2	gi|780134290|ref|XP_011679759.1|	Strongylocentrotus purpuratus	7e-18	38.66	73	489
Refgene24953_i0_length_342	Putative uncharacterized protein, partial	gi|378401498|emb|CCG06614.1|	Pararhodospirillum photometricum DSM 122	1e-20	71.88	56	342
Refgene2370_i0_length_924	diacylglycerol kinase zeta-like isoform X4	gi|1229133612|ref|XP_022111888.1|	Acanthaster planci	6e-143	73.08	99	924
Refgene12902_i1_length_657	PREDICTED: calreticulin-like isoform X2	gi|585712330|ref|XP_006824896.1|	Saccoglossus kowalevskii	6e-78	80.11	85	657
Refgene14617_i0_length_798	PREDICTED: uncharacterized protein LOC106179961	gi|919076325|ref|XP_013419243.1|	Lingula anatina	5e-36	48.48	62	798
Refgene27486_i0_length_311	PREDICTED: uncharacterized protein LOC107329697	gi|1005494443|ref|XP_015749848.1|	Acropora digitifera	1e-07	57.45	44	311
Refgene3533_i0_length_2337	ankyrin repeat and zinc finger domain-containing protein 1-like isoform X1	gi|1229128363|ref|XP_022085549.1|	Acanthaster planci	1e-134	39.51	97	2337
Refgene20976_i0_length_429	zinc finger protein 862-like	gi|1229186406|ref|XP_022106967.1|	Acanthaster planci	4e-84	88.81	100	429
Refgene2394_i0_length_1596	PREDICTED: fibrillin-1-like	gi|919052991|ref|XP_013408400.1|	Lingula anatina	3e-30	30.46	91	1596
[truncated: 31,508 more rows]
