# Supplementary material for: Reference assembly and gene expression analysis of Apostichopus japonicus larval development
Source: Sci Rep. 2019 Feb 4;9:1131. doi: 10.1038/s41598-018-37755-5 (PMC6362246; doi:10.1038/s41598-018-37755-5)
Supplement: Supplementary file 5 — <b>Table S4</b> [file 41598_2018_37755_MOESM5_ESM.xls]

## Sheet: Лист1
Phylum	Count sequences	Percent identity	Sequences coverage	Class	Count sequences	Percent identity	Sequences coverage
Echinodermata	15519	53.11	78.71	Asteroidea	7821	52.69	79.39
Chordata	3833	53.49	75.94	Echinoidea	6770	51.74	77.86
Proteobacteria	1734	66.75	89.49	Actinopteri	1796	58.42	77.06
Arthropoda	1248	55.39	77.79	Anthozoa	1121	47.46	77.95
Cnidaria	1176	47.46	78.04	Gammaproteobacteria	1067	66.36	90.35
Streptophyta	1173	81.46	88.32	Enteropneusta	926	49.99	76.71
Hemichordata	926	49.99	76.71	Holothuroidea	917	66.81	79.28
Mollusca	877	49.12	75.85	Insecta	646	53.86	75.89
Brachiopoda	343	49.17	75.36	Alphaproteobacteria	543	68.3	89.13
Superkingdom	Count sequences	Percent identity	Sequences coverage	Bivalvia	542	48.54	77.43
Eukaryota	27036	54.51	78.93	Mammalia	495	52.09	73.96
Bacteria	2186	65.31	87.64	Lingulata	342	49.06	75.42
				Aves	258	52.52	76.83
				Gastropoda	257	49.23	73.38
